# Supplementary material for: Bis(2-hydroxy­benzaldehyde oxime) O,O′-butane-1,4-diyldicarbonyl ether
Source: Acta Crystallogr Sect E Struct Rep Online. 2009 May 20;65(Pt 6):o1309. doi: 10.1107/S1600536809016663 (PMC2969837; doi:10.1107/S1600536809016663)
Supplement: Supplementary file 2 [file e-65-o1309-Isup2.hkl]

#
# h,k,l, Fc-squared, Fo-squared, sigma(Fo-squared) and status flag
#
data_I
_shelx_title ' KH231 ETEMADI?SHIRAZ UNI/10.09.86'
_shelx_refln_list_code          4
_shelx_F_calc_maximum      156.58
_exptl_crystal_F_000       352.00
_reflns_d_resolution_high  0.7277
 
loop_
 _symmetry_equiv_pos_as_xyz
 'x, y, z'
 '-x, y, -z+1/2'
 'x+1/2, y+1/2, z'
 '-x+1/2, y+1/2, -z+1/2'
 '-x, -y, -z'
 'x, -y, z-1/2'
 '-x+1/2, -y+1/2, -z'
 'x+1/2, -y+1/2, z-1/2'
 
_cell_length_a    13.0293
_cell_length_b     5.5464
_cell_length_c    25.5384
_cell_angle_alpha  90.000
_cell_angle_beta   91.348
_cell_angle_gamma  90.000
 
_shelx_F_squared_multiplier     1.000
 
loop_
 _refln_index_h
 _refln_index_k
 _refln_index_l
 _refln_F_squared_calc
 _refln_F_squared_meas
 _refln_F_squared_sigma
 _refln_observed_status
   2   0   0     2134.53     1949.51     28.44 o
   4   0   0     6735.08     6413.22     77.68 o
   6   0   0    24517.17    25629.71     70.04 o
   8   0   0      400.45      442.98     23.03 o
  10   0   0      789.67      793.12      8.41 o
  12   0   0        3.42        2.28     11.63 o
  14   0   0      539.70      525.31     22.35 o
  16   0   0      333.29      326.80      6.89 o
   1   1   0    16236.91    15549.90    215.16 o
   3   1   0      131.55      101.83     10.48 o
   5   1   0       28.56       34.44      6.21 o
   7   1   0     3589.45     3624.11     50.21 o
   9   1   0       85.78      106.54      7.89 o
  11   1   0      235.88      205.53      6.65 o
  13   1   0       57.39       60.93      4.41 o
  15   1   0       93.24       86.48      6.93 o
  17   1   0      186.29      246.89     14.97 o
   0   2   0     7363.60     6949.80    133.23 o
   2   2   0      301.37      343.92      7.28 o
   4   2   0      488.91      486.35     10.38 o
   6   2   0      133.36      131.09      5.07 o
   8   2   0       39.81       54.87      5.63 o
  10   2   0      146.17      156.47      6.79 o
  12   2   0       47.80       37.20      5.48 o
  14   2   0        2.93       15.14     12.71 o
  16   2   0      135.41      166.92      8.01 o
   1   3   0      106.47      110.09      6.61 o
   3   3   0     1196.51     1352.63     11.87 o
   5   3   0     1066.22     1165.69     12.34 o
   7   3   0      108.56      105.04      5.23 o
   9   3   0      522.42      492.14     17.35 o
  11   3   0        1.68       18.05      5.86 o
  13   3   0        6.28       20.68      6.32 o
  15   3   0      552.20      630.93     16.60 o
   0   4   0      198.16      228.08      9.95 o
   2   4   0       12.84       10.42      4.99 o
   4   4   0     1232.99     1195.60     20.68 o
   6   4   0        2.96        3.79      5.34 o
   8   4   0       66.04       70.94      5.20 o
  10   4   0      196.70      184.80      5.75 o
  12   4   0       61.75       60.24      4.65 o
  14   4   0       78.39      108.54      9.30 o
   1   5   0      189.55      214.52      6.42 o
   3   5   0     1974.74     2133.27     28.44 o
   5   5   0       18.27       20.54      4.61 o
   7   5   0        0.27        4.03      4.65 o
   9   5   0       90.94       83.93      4.93 o
  11   5   0        5.24        4.89      5.41 o
  13   5   0       48.50       44.74      6.17 o
   0   6   0      102.64      110.36     14.22 o
   2   6   0      955.89      950.14     15.52 o
   4   6   0      640.45      605.83     14.78 o
   6   6   0        1.11        4.12      5.66 o
   8   6   0        5.70        7.43      5.70 o
  10   6   0       74.66       70.71      5.85 o
   1   7   0       41.17       33.59      8.96 o
   3   7   0       37.50       43.96      7.83 o
   5   7   0       37.75       35.10      8.14 o
 -17   1   1       28.58       37.41      4.71 o
 -15   1   1        0.19        3.28      6.66 o
 -13   1   1        0.35       -6.31      6.31 o
 -11   1   1       30.39       35.40     14.08 o
  -9   1   1      469.46      468.75      5.59 o
  -7   1   1      303.78      288.18      6.32 o
  -5   1   1       93.94      108.78      6.82 o
  -3   1   1       27.06       43.01      7.61 o
  -1   1   1    16164.93    15137.79    164.37 o
   1   1   1     4671.54     4403.53     55.63 o
   3   1   1     1159.25     1191.63     16.89 o
   5   1   1       20.64       13.10      5.62 o
   7   1   1     4301.17     4707.76     44.59 o
   9   1   1      335.34      297.03      8.43 o
  11   1   1      167.59      153.12      6.88 o
  13   1   1       55.71       31.88     10.05 o
  15   1   1        3.86       20.71      5.75 o
  17   1   1       10.81       15.94      7.77 o
 -16   2   1        0.51       -1.83      5.48 o
 -14   2   1        0.95       10.69      4.85 o
 -12   2   1     2954.22     2852.30     42.91 o
 -10   2   1      522.31      496.78      9.54 o
  -8   2   1     1379.76     1250.99     25.17 o
  -6   2   1      207.24      180.45      8.58 o
  -4   2   1      790.52      802.08     14.91 o
  -2   2   1      546.31      535.95      8.58 o
   0   2   1       19.57       16.65      6.80 o
   2   2   1     6068.36     5873.16     73.03 o
   4   2   1      928.20      828.16     28.44 o
   6   2   1      288.70      305.34      8.47 o
   8   2   1       49.85       39.45      5.58 o
  10   2   1      388.76      376.53      9.44 o
  12   2   1      298.66      275.35     18.83 o
  14   2   1        1.32        3.30     12.16 o
  16   2   1       16.06       14.89     10.25 o
 -15   3   1      491.74      571.09     15.31 o
 -13   3   1       68.50       79.54      5.00 o
 -11   3   1     1935.32     1888.29     14.69 o
  -9   3   1     2312.69     2298.48     30.35 o
  -7   3   1     1124.96     1087.24      7.48 o
  -5   3   1      750.26      757.42     17.78 o
  -3   3   1        0.94       10.49      5.85 o
  -1   3   1      200.88      219.40      6.24 o
   1   3   1     1799.63     1865.75     22.59 o
   3   3   1      557.10      569.47      9.58 o
   5   3   1     1738.40     1724.15     27.22 o
   7   3   1     2075.94     1925.42     60.56 o
   9   3   1      901.58      837.31     13.29 o
  11   3   1      354.98      351.52     17.40 o
  13   3   1       48.09       65.68     11.05 o
  15   3   1       24.04       41.11      6.04 o
 -14   4   1      170.12      183.58      6.94 o
 -12   4   1       79.15       76.28      4.56 o
 -10   4   1      407.27      401.17      7.16 o
  -8   4   1      144.37      158.76      5.40 o
  -6   4   1       21.71       21.58      4.80 o
  -4   4   1      338.51      338.32      7.43 o
  -2   4   1      105.65       99.61      5.89 o
   0   4   1      298.04      326.13      6.76 o
   2   4   1        0.38        1.26      5.35 o
   4   4   1     1242.99     1229.70     18.83 o
   6   4   1       55.92       56.56      5.41 o
   8   4   1      125.78      129.87      6.44 o
  10   4   1      403.03      383.82     13.76 o
  12   4   1       44.45       58.14      7.89 o
  14   4   1       50.62       59.76      8.20 o
 -13   5   1       67.04       62.54      6.84 o
 -11   5   1       90.19       84.75      4.95 o
  -9   5   1      361.21      358.70      7.95 o
  -7   5   1      186.41      190.52      5.49 o
  -5   5   1       21.33       16.64      4.55 o
  -3   5   1     3863.40     3956.40     38.99 o
  -1   5   1      102.73      110.91      6.70 o
   1   5   1        2.38        0.94      5.39 o
   3   5   1     5481.02     5297.19     57.93 o
   5   5   1        8.50       16.56      5.15 o
   7   5   1       74.86       77.83      5.02 o
   9   5   1      119.79       87.51      6.48 o
  11   5   1        7.64        9.44      5.40 o
  13   5   1      120.32      114.84      5.19 o
 -10   6   1       50.53       72.68      7.17 o
  -8   6   1      159.48      155.17      6.38 o
  -6   6   1       25.99       23.37      5.83 o
  -4   6   1       35.07       34.52      5.49 o
  -2   6   1     1163.40     1152.26     21.43 o
   0   6   1       45.81       45.54      6.58 o
   2   6   1      319.36      341.54      9.19 o
   4   6   1     2331.14     2270.58     35.96 o
   6   6   1        0.65        0.95      5.48 o
   8   6   1       56.27       45.54      5.61 o
  10   6   1        1.61        7.74      7.83 o
  -5   7   1      471.18      437.76     31.39 o
  -3   7   1       33.17       30.89      7.59 o
  -1   7   1       83.15       89.03      7.63 o
   1   7   1       78.02       84.17      8.07 o
   3   7   1       18.14       22.88     12.23 o
   5   7   1       46.73       41.97      7.43 o
 -16   0   2      199.08      189.95     17.81 o
 -14   0   2      306.66      281.08      6.63 o
 -12   0   2      564.82      531.80      9.57 o
 -10   0   2       19.83       26.11      8.30 o
  -8   0   2     2066.72     2251.85     65.74 o
  -6   0   2     2001.76     2196.31     48.03 o
  -4   0   2        0.05       -1.43     13.52 o
  -2   0   2     6479.30     6389.47     53.38 o
   2   0   2     6415.05     5996.88     41.15 o
   4   0   2     1794.68     1602.55     17.86 o
   6   0   2     6773.17     7081.97     41.95 o
   8   0   2      738.33      722.56     15.73 o
  10   0   2        0.73       18.99      7.05 o
  12   0   2     3095.02     2650.02     20.71 o
  14   0   2       25.37       62.60      6.62 o
  16   0   2       28.78       34.51      8.22 o
 -17   1   2       11.68       15.60      6.28 o
 -15   1   2       32.54       36.48      9.18 o
 -13   1   2       66.70       61.91      4.71 o
 -11   1   2       79.28       87.63      5.55 o
  -9   1   2       65.28       73.76      6.25 o
  -7   1   2      233.36      275.47      7.38 o
  -5   1   2      330.26      311.10      6.99 o
  -3   1   2      143.30      132.81     10.34 o
  -1   1   2     6098.57     5749.71     89.73 o
   1   1   2     6471.85     6057.24     73.16 o
   3   1   2      771.29      681.67     10.86 o
   5   1   2       85.77       68.88      8.48 o
   7   1   2     7964.44     7963.08     64.96 o
   9   1   2      378.26      358.31      5.64 o
  11   1   2      761.78      655.03     12.92 o
  13   1   2      679.48      520.55     11.28 o
  15   1   2       40.43       25.72      7.14 o
  17   1   2      175.23      220.18      9.37 o
 -16   2   2       33.22       48.45      6.62 o
 -14   2   2      233.54      273.14      6.38 o
 -12   2   2     3606.21     3595.17     51.64 o
 -10   2   2      546.15      521.26     11.34 o
  -8   2   2     6084.87     5805.80     62.29 o
  -6   2   2      263.48      321.16      6.31 o
  -4   2   2     3047.67     3032.72     43.07 o
  -2   2   2    10772.59    11174.37    152.01 o
   0   2   2     2870.08     2985.31     50.11 o
   2   2   2     1130.73     1136.72     23.12 o
   4   2   2      137.71      126.15      8.08 o
   6   2   2      736.39      753.88     23.91 o
   8   2   2       13.79       15.06      4.57 o
  10   2   2      195.37      189.07      9.33 o
  12   2   2      800.68      799.63     24.26 o
  14   2   2       59.90       61.57     11.17 o
  16   2   2        0.62       14.39     12.39 o
 -15   3   2      248.91      275.55     12.07 o
 -13   3   2       38.96       54.80     11.41 o
 -11   3   2     1357.68     1331.76     24.42 o
  -9   3   2     6084.04     6027.40    102.34 o
  -7   3   2      200.67      204.28      8.28 o
  -5   3   2     1370.33     1477.49     24.96 o
  -3   3   2     1618.98     1908.01     28.72 o
  -1   3   2      732.87      895.35     12.50 o
   1   3   2      964.62     1027.54     17.74 o
   3   3   2      154.81      184.61      5.02 o
   5   3   2      157.68      153.62      5.52 o
   7   3   2        7.93       13.43      5.17 o
   9   3   2     1103.26     1097.18     22.13 o
  11   3   2        2.16       -4.56      4.69 o
  13   3   2      191.19      188.52     17.83 o
  15   3   2       91.54      124.04      6.36 o
 -14   4   2       61.50       75.27      5.75 o
 -12   4   2       37.11       48.68      5.64 o
 -10   4   2      257.81      255.46      6.94 o
  -8   4   2       12.74       21.26     10.11 o
  -6   4   2      101.89      103.20      4.64 o
  -4   4   2      713.00      745.05      8.62 o
  -2   4   2        9.22       14.93      5.73 o
   0   4   2      715.50      711.38      8.93 o
   2   4   2       96.71      109.62      5.31 o
   4   4   2      111.26      113.06      5.16 o
   6   4   2     1855.38     1852.56     25.64 o
   8   4   2      105.09      100.19      6.07 o
  10   4   2      536.48      530.33      8.08 o
  12   4   2       88.77       85.09      9.16 o
  14   4   2       60.75       72.79      8.78 o
 -13   5   2        2.62        5.66      5.73 o
 -11   5   2      260.25      261.56      5.61 o
  -9   5   2      401.26      396.92     13.53 o
  -7   5   2        4.83        6.53      5.29 o
  -5   5   2       52.56       71.45      4.57 o
  -3   5   2      208.62      169.08      6.25 o
  -1   5   2      140.20      157.72      7.16 o
   1   5   2      169.74      168.49      6.98 o
   3   5   2      598.02      569.69      6.83 o
   5   5   2        2.21        5.72      5.15 o
   7   5   2        0.81        5.89      4.82 o
   9   5   2      497.57      457.76     15.91 o
  11   5   2        0.05        3.44      5.41 o
  13   5   2      130.69      122.86      5.60 o
 -10   6   2       21.93       14.36      6.39 o
  -8   6   2        0.26        2.64      4.93 o
  -6   6   2        0.90       -0.24      6.40 o
  -4   6   2      375.49      318.11      6.25 o
  -2   6   2        9.64        1.89     10.33 o
   0   6   2        9.87       20.31      7.64 o
   2   6   2        0.16        6.09      5.73 o
   4   6   2      175.79      159.96      6.39 o
   6   6   2       45.01       41.76      5.46 o
   8   6   2      412.37      427.57     17.46 o
  10   6   2      219.10      216.69      7.77 o
  -5   7   2       99.41       98.43      8.62 o
  -3   7   2        4.79        1.28      7.27 o
  -1   7   2       19.49       11.17      7.01 o
   1   7   2       14.68       21.30      8.61 o
   3   7   2        5.11        5.26     11.78 o
   5   7   2       40.31       26.57      7.68 o
 -17   1   3        8.20       10.48      5.60 o
 -15   1   3       34.72       49.76      8.73 o
 -13   1   3     1189.29     1115.50     19.39 o
 -11   1   3      436.50      458.70     24.12 o
  -9   1   3       42.29       49.11      4.59 o
  -7   1   3      305.57      323.88      5.73 o
  -5   1   3     2108.43     2068.97     20.76 o
  -3   1   3      135.31       94.42      8.51 o
  -1   1   3     2546.84     2740.78     40.05 o
   1   1   3     2053.61     1916.99     38.33 o
   3   1   3     2182.72     2029.66     13.90 o
   5   1   3     3189.10     3075.34     11.88 o
   7   1   3       20.03        6.79      7.90 o
   9   1   3      519.77      523.19     10.42 o
  11   1   3     2133.82     1904.55     12.84 o
  13   1   3        2.09       15.04      7.14 o
  15   1   3      112.60      128.28      7.10 o
  17   1   3      331.97      388.81     18.03 o
 -16   2   3       51.83       66.09      5.68 o
 -14   2   3       37.48       46.83     12.46 o
 -12   2   3     1044.33     1050.69     11.07 o
 -10   2   3      428.34      414.72      7.24 o
  -8   2   3      954.97      931.15     11.44 o
  -6   2   3     1771.40     1804.21     25.12 o
  -4   2   3      593.71      538.94      6.59 o
  -2   2   3     4715.49     4784.29     50.75 o
   0   2   3       48.19       26.85      7.76 o
   2   2   3     2019.51     1931.55     26.70 o
   4   2   3    12168.12    12518.37    151.51 o
   6   2   3      159.37      150.81      6.37 o
   8   2   3        6.18        6.67      4.94 o
  10   2   3     2357.60     2327.27     48.73 o
  12   2   3      578.53      523.79      9.73 o
  14   2   3       16.00       26.66      6.01 o
  16   2   3        1.72       13.88      5.05 o
 -15   3   3        0.43       11.63      5.47 o
 -13   3   3        4.20       35.77     21.01 o
 -11   3   3     1286.79     1331.25     17.36 o
  -9   3   3      639.08      642.59     10.84 o
  -7   3   3        7.25       23.36      5.51 o
  -5   3   3     4198.30     4311.65     81.24 o
  -3   3   3       41.08       14.17      5.96 o
  -1   3   3      727.48      865.67     12.51 o
   1   3   3     2496.35     2707.62     38.92 o
   3   3   3     4167.15     3989.16     78.21 o
   5   3   3       14.88       25.11      6.08 o
   7   3   3      666.87      619.56     15.95 o
   9   3   3      424.81      400.26     14.50 o
  11   3   3        4.99        6.51      6.49 o
  13   3   3        7.33        2.26     11.71 o
  15   3   3       19.42       18.89      5.10 o
 -14   4   3       27.61       14.49      5.88 o
 -12   4   3       10.06       13.05      5.29 o
 -10   4   3      205.20      200.20      9.79 o
  -8   4   3      200.15      175.38      8.63 o
  -6   4   3       99.25      101.05      4.73 o
  -4   4   3      466.38      495.39      7.92 o
  -2   4   3      284.94      270.14      7.28 o
   0   4   3       81.78       73.01      5.83 o
   2   4   3       65.95       35.87      5.30 o
   4   4   3       79.83       84.29      5.59 o
   6   4   3       23.07       32.32      5.62 o
   8   4   3       41.57       48.07      6.03 o
  10   4   3       30.66       32.85      5.22 o
  12   4   3        8.49       19.41      4.92 o
  14   4   3      146.54      164.88      7.78 o
 -13   5   3        0.01       10.85      7.56 o
 -11   5   3       69.77       73.54      5.64 o
  -9   5   3      133.33      155.99      9.10 o
  -7   5   3        3.63       15.53      5.19 o
  -5   5   3       54.49       50.74      4.42 o
  -3   5   3      658.64      631.50     11.96 o
  -1   5   3       23.00       18.64      6.67 o
   1   5   3       39.85       40.42      5.74 o
   3   5   3      605.97      631.27     11.68 o
   5   5   3      184.71      176.03      5.67 o
   7   5   3      304.78      297.50      6.97 o
   9   5   3      188.83      190.11      6.60 o
  11   5   3      155.71      145.65      7.54 o
  13   5   3       36.40       28.70      6.27 o
 -10   6   3       17.94       29.00      6.39 o
  -8   6   3       17.83        8.38      6.85 o
  -6   6   3       91.89       93.55      6.39 o
  -4   6   3      210.96      233.11      6.18 o
  -2   6   3      190.56      192.39      6.78 o
   0   6   3        1.48       10.46      7.55 o
   2   6   3       14.90       20.25      6.75 o
   4   6   3      129.11      128.23      6.65 o
   6   6   3       14.42       10.53      5.55 o
   8   6   3        0.37       -1.60      5.71 o
  10   6   3        0.67       10.61      6.54 o
  -5   7   3      116.11      106.50      7.23 o
  -3   7   3       49.99       41.14      7.12 o
  -1   7   3        0.10       -7.80      7.89 o
   1   7   3      263.98      244.15     11.01 o
   3   7   3       83.21       79.67     10.40 o
   5   7   3       12.92       22.56      8.57 o
 -16   0   4      104.96      113.37      8.74 o
 -14   0   4     1619.37     1419.36     15.27 o
 -12   0   4     2402.77     2283.07     82.98 o
 -10   0   4        1.51        7.92     15.91 o
  -8   0   4    10293.99    10443.00    274.79 o
  -6   0   4      317.99      265.57      8.75 o
  -4   0   4      413.87      373.02     11.76 o
  -2   0   4     2023.84     1945.13     29.11 o
   0   0   4    11053.26    10535.59     46.72 o
   2   0   4        0.17       13.74     16.80 o
   4   0   4     2241.44     2207.68     16.90 o
   6   0   4       35.11       17.61      8.09 o
   8   0   4     1988.31     2093.13     33.19 o
  10   0   4      496.39      556.44      9.86 o
  12   0   4        7.94       18.10      5.55 o
  14   0   4       36.95       46.80     10.49 o
  16   0   4       22.71        5.71      6.95 o
 -17   1   4        2.72        0.75      8.95 o
 -15   1   4        0.68        1.08      6.18 o
 -13   1   4      104.27      119.30      7.26 o
 -11   1   4       18.83        3.82      5.82 o
  -9   1   4     1049.28     1078.31     23.22 o
  -7   1   4       31.87       33.59      6.49 o
  -5   1   4        1.40        9.95      7.89 o
  -3   1   4      706.19      709.39     10.78 o
  -1   1   4     2453.04     2323.15     47.81 o
   1   1   4     4257.27     3941.18     69.34 o
   3   1   4     1400.88     1461.12     12.30 o
   5   1   4      100.01      131.83      6.64 o
   7   1   4     1245.63     1251.30     15.50 o
   9   1   4      410.57      400.77      6.31 o
  11   1   4     4805.80     4520.43     37.69 o
  13   1   4        8.80        7.48      7.17 o
  15   1   4      142.91      166.11      5.83 o
  17   1   4       18.83       23.91      7.06 o
 -16   2   4       13.98       33.11      6.47 o
 -14   2   4      267.99      273.54     13.92 o
 -12   2   4      166.72      168.19     15.71 o
 -10   2   4       34.18       46.76      6.80 o
  -8   2   4      287.11      283.71      9.44 o
  -6   2   4       32.79       36.06      4.88 o
  -4   2   4        0.10        0.17      5.16 o
  -2   2   4       18.97       21.33      6.30 o
   0   2   4     4611.00     4608.90     61.24 o
   2   2   4      712.75      725.73      9.88 o
   4   2   4     7707.50     8235.32     96.12 o
   6   2   4      322.43      239.66      5.79 o
   8   2   4      194.07      170.81      5.24 o
  10   2   4     3411.64     3191.77    104.11 o
  12   2   4       21.45       34.76      5.30 o
  14   2   4      122.21      111.06      7.33 o
  16   2   4       76.27       89.62      4.85 o
 -15   3   4        0.19      -10.83     10.83 o
 -13   3   4      415.17      385.77     14.74 o
 -11   3   4      326.24      317.62     13.01 o
  -9   3   4      294.29      301.14      9.74 o
  -7   3   4     2261.48     2176.35     38.33 o
  -5   3   4     1398.86     1367.44     22.43 o
  -3   3   4      421.03      470.89     10.63 o
  -1   3   4     2778.01     2930.24     35.58 o
   1   3   4     2331.76     2650.08     41.11 o
   3   3   4      465.19      565.50     15.88 o
   5   3   4       87.22       77.12      6.24 o
   7   3   4     5368.91     5155.41     93.92 o
   9   3   4       34.66       34.47      8.11 o
  11   3   4       95.65      105.10      6.91 o
  13   3   4      354.37      371.17      8.35 o
  15   3   4       27.00       25.90      5.63 o
 -14   4   4      204.78      180.95      9.93 o
 -12   4   4        7.57       14.04      4.87 o
 -10   4   4      203.50      216.55      7.58 o
  -8   4   4      836.62      830.91      6.64 o
  -6   4   4      202.73      196.31      7.90 o
  -4   4   4      510.47      480.36     15.59 o
  -2   4   4      570.58      581.65      7.82 o
   0   4   4      672.59      676.07      7.42 o
   2   4   4       32.08       50.38      5.54 o
   4   4   4       82.06       80.28      5.80 o
   6   4   4      126.84      129.62      7.98 o
   8   4   4     4177.46     4169.08     64.31 o
  10   4   4       80.67       80.74      6.38 o
  12   4   4       44.25       55.29      8.03 o
  14   4   4      199.04      247.86     13.60 o
 -13   5   4        0.03       13.49      5.28 o
 -11   5   4      601.12      599.09     25.10 o
  -9   5   4      329.44      332.78     11.73 o
  -7   5   4       74.67       79.12      5.86 o
  -5   5   4      965.73      937.49     18.33 o
  -3   5   4       19.58       20.42      7.07 o
  -1   5   4       35.89       43.14      7.17 o
   1   5   4        1.26       13.89      5.83 o
   3   5   4      418.32      407.17     14.93 o
   5   5   4       28.65       35.15      7.12 o
   7   5   4       86.29       94.50      5.37 o
   9   5   4        2.38        5.42      4.78 o
  11   5   4       18.79       31.54      5.56 o
  13   5   4        5.02        7.45      5.83 o
 -10   6   4       34.78       33.31      9.21 o
  -8   6   4       35.87       40.59      5.77 o
  -6   6   4       30.08       37.16      5.94 o
  -4   6   4       31.67       39.15      5.98 o
  -2   6   4       16.99       11.22      6.96 o
   0   6   4       12.93        9.67      9.65 o
   2   6   4      101.51      106.07      7.43 o
   4   6   4       29.64       28.13      6.55 o
   6   6   4       15.86       26.81      5.43 o
   8   6   4        3.33        7.86      5.57 o
  10   6   4      110.78      116.87      6.07 o
  -5   7   4        0.03       12.15      6.79 o
  -3   7   4       14.27       19.99      6.89 o
  -1   7   4       44.48       55.11      8.39 o
   1   7   4       13.29       16.32      9.65 o
   3   7   4       98.60       74.12      6.78 o
   5   7   4       32.70       30.08      8.57 o
 -17   1   5        0.18        8.21      8.76 o
 -15   1   5       41.08       31.19      6.99 o
 -13   1   5      225.16      202.06      7.98 o
 -11   1   5        5.59        2.06      5.18 o
  -9   1   5       31.72       60.71      5.03 o
  -7   1   5     1276.75     1391.55     20.63 o
  -5   1   5     1268.41     1312.47     20.69 o
  -3   1   5     3737.32     3700.10     50.45 o
  -1   1   5    21048.97    20714.19    477.08 o
   1   1   5     3556.57     3431.30     36.99 o
   3   1   5     3957.45     3799.43     87.17 o
   5   1   5       89.90       84.10      5.94 o
   7   1   5        7.38       30.57      5.69 o
   9   1   5     1050.80      958.25     17.22 o
  11   1   5     1472.85     1460.03     21.03 o
  13   1   5      626.05      560.13     10.26 o
  15   1   5      130.56      167.30      6.02 o
  17   1   5      472.20      501.13     22.75 o
 -16   2   5        8.93       27.69     14.51 o
 -14   2   5        0.08        9.43      8.03 o
 -12   2   5        0.41       10.63      5.66 o
 -10   2   5     1816.59     1832.53     42.90 o
  -8   2   5      259.83      244.91     10.31 o
  -6   2   5      936.75      854.04     17.23 o
  -4   2   5     4664.23     4826.63     81.58 o
  -2   2   5        0.26       13.22      6.79 o
   0   2   5      869.74     1026.26     35.45 o
   2   2   5      348.56      380.57      7.49 o
   4   2   5      677.33      745.93      8.34 o
   6   2   5        4.42       -4.33      4.33 o
   8   2   5       15.70       17.80      5.63 o
  10   2   5     5502.36     5310.21     33.52 o
  12   2   5        0.03       14.41      3.99 o
  14   2   5        1.59       22.51      8.03 o
  16   2   5      164.46      161.45     12.47 o
 -15   3   5       20.19       39.14      4.89 o
 -13   3   5      653.47      665.87     24.27 o
 -11   3   5       74.04      100.60     10.31 o
  -9   3   5      514.92      501.42     10.12 o
  -7   3   5        1.04        8.72      4.95 o
  -5   3   5      265.49      272.67      5.60 o
  -3   3   5        3.19        2.43      5.65 o
  -1   3   5     1234.72     1327.31     19.98 o
   1   3   5      785.95      847.10     19.93 o
   3   3   5     1191.18     1196.83     10.83 o
   5   3   5      128.96      126.09      6.43 o
   7   3   5     2825.93     2751.29     43.84 o
   9   3   5      298.55      293.20      8.16 o
  11   3   5      196.21      200.87      8.04 o
  13   3   5       10.02       21.71      7.66 o
  15   3   5       15.57       18.66      8.33 o
 -14   4   5       15.43       43.85      6.87 o
 -12   4   5        0.01        2.15      5.94 o
 -10   4   5       73.66       74.57      4.92 o
  -8   4   5      143.18      137.41      7.44 o
  -6   4   5       60.27       68.99      4.88 o
  -4   4   5      520.79      441.06      9.61 o
  -2   4   5      165.20      164.96      6.32 o
   0   4   5       15.52       25.40      6.03 o
   2   4   5     3222.77     3184.73     85.63 o
   4   4   5      167.55      166.92      5.58 o
   6   4   5      208.29      217.31      5.41 o
   8   4   5     3266.51     3244.52     33.74 o
  10   4   5      164.33      153.64      6.24 o
  12   4   5        0.18        4.24      5.33 o
  14   4   5     1057.78     1186.92     45.99 o
 -13   5   5        8.31       12.76      5.37 o
 -11   5   5      183.70      161.35      6.49 o
  -9   5   5      100.28      105.70     11.46 o
  -7   5   5        6.87       20.70      8.90 o
  -5   5   5     4789.89     4611.52     87.70 o
  -3   5   5       46.57       55.97      7.63 o
  -1   5   5       32.47       34.58      5.41 o
   1   5   5     1995.46     2014.25     37.32 o
   3   5   5      246.06      259.03      8.17 o
   5   5   5       98.53       87.41      5.77 o
   7   5   5       65.97       69.80      5.51 o
   9   5   5        0.32        7.39      5.28 o
  11   5   5       30.50       43.46      5.48 o
  13   5   5       59.43       65.95      6.12 o
 -10   6   5       65.51       65.85     12.38 o
  -8   6   5        0.02       -3.39      5.18 o
  -6   6   5      360.81      338.34     10.82 o
  -4   6   5      553.09      581.20     39.63 o
  -2   6   5        1.85        5.59      7.29 o
   0   6   5        0.01       -1.63      5.81 o
   2   6   5       55.03       70.67      7.38 o
   4   6   5      212.85      209.26      8.78 o
   6   6   5       54.07       59.69      4.95 o
   8   6   5      325.21      336.04      7.74 o
  10   6   5      127.18      114.61      6.02 o
  -5   7   5      427.08      413.46     27.94 o
  -3   7   5      144.62      133.45      7.95 o
  -1   7   5       29.77       28.59      9.01 o
   1   7   5      239.58      208.66     26.83 o
   3   7   5        0.40        3.64      7.85 o
   5   7   5       49.52       58.29      8.18 o
 -16   0   6       47.44       60.97      8.55 o
 -14   0   6       18.11       16.02      6.82 o
 -12   0   6        2.04        1.51     14.96 o
 -10   0   6      143.75      165.43      6.44 o
  -8   0   6    11920.31    12671.55    344.97 o
  -6   0   6      257.34      245.04     10.11 o
  -4   0   6      904.97      779.91     14.28 o
   0   0   6     5147.65     4797.40     28.22 o
   2   0   6      831.68      705.61     17.08 o
   4   0   6      715.36      743.34     11.86 o
   6   0   6      263.31      341.87      9.16 o
   8   0   6      108.04       80.15      7.58 o
  10   0   6      436.93      405.23      8.00 o
  12   0   6       32.91       49.10      8.12 o
  14   0   6      436.04      463.60     47.53 o
  16   0   6      187.80      224.02     25.38 o
 -17   1   6       28.01       39.81     16.51 o
 -15   1   6       82.70       90.72      5.37 o
 -13   1   6      184.67      180.37      9.74 o
 -11   1   6       14.24       20.56      5.24 o
  -9   1   6       91.95      110.42      6.61 o
  -7   1   6     1694.73     1735.48     29.28 o
  -5   1   6     1956.26     1928.13     29.88 o
  -3   1   6      509.01      549.86      9.38 o
   1   1   6      207.20      158.33      8.24 o
   3   1   6      804.63      776.73      9.28 o
   5   1   6     6289.44     6162.37     70.56 o
   7   1   6       93.66       88.56     10.84 o
   9   1   6        9.82       17.88      5.36 o
  11   1   6      463.10      417.81     11.72 o
  13   1   6      338.37      294.60      8.02 o
  15   1   6        6.63       -3.66      7.27 o
  17   1   6      518.03      597.33     18.83 o
 -16   2   6        8.87       16.54      4.83 o
 -14   2   6       12.38       21.23     12.95 o
 -12   2   6       71.80       85.13      8.89 o
 -10   2   6      107.40      108.40     16.49 o
  -8   2   6       34.15       28.94      4.57 o
  -6   2   6        5.10        9.41      4.96 o
  -4   2   6       91.67      134.68      6.23 o
  -2   2   6     1422.95     1430.85     23.12 o
   0   2   6      910.76      930.08     27.25 o
   2   2   6      207.73      219.55      7.22 o
   4   2   6     1447.65     1464.66     21.46 o
   6   2   6      881.54      956.17     12.76 o
   8   2   6      588.57      589.87      6.36 o
  10   2   6       14.84       17.40      5.59 o
  12   2   6      248.44      249.73      9.53 o
  14   2   6      123.54      141.46      7.25 o
  16   2   6       43.28       58.29      5.12 o
 -15   3   6      103.65      116.59      8.23 o
 -13   3   6        4.97       16.24      9.51 o
 -11   3   6       90.94      100.39      7.20 o
  -9   3   6      196.52      182.93      4.81 o
  -7   3   6      286.97      306.23      6.50 o
  -5   3   6      244.01      275.84      7.98 o
  -3   3   6       89.77      107.33      6.91 o
  -1   3   6        1.76       10.19      5.83 o
   1   3   6      948.86      975.87     26.91 o
   3   3   6      693.22      580.50     14.79 o
   5   3   6       11.95       13.07      5.51 o
   7   3   6      256.47      248.42      6.67 o
   9   3   6      117.18      118.38      8.85 o
  11   3   6        1.19       13.15      5.72 o
  13   3   6       65.99       87.39      7.57 o
  15   3   6       47.98       59.55      6.34 o
 -14   4   6      234.34      210.47     13.39 o
 -12   4   6       68.21       69.04      7.32 o
 -10   4   6       61.62       52.33      5.53 o
  -8   4   6       25.84       39.06      4.33 o
  -6   4   6      226.24      258.12     10.10 o
  -4   4   6      233.49      152.31      6.86 o
  -2   4   6       33.67       33.92      5.61 o
   0   4   6       31.77       47.55      6.24 o
   2   4   6     8835.14     8724.70    248.05 o
   4   4   6      201.28      208.97      6.39 o
   6   4   6      475.22      473.96      6.86 o
   8   4   6       21.58       14.16      5.89 o
  10   4   6      105.45       97.57      7.68 o
  12   4   6       80.77       83.14      5.50 o
  14   4   6      560.45      617.92     11.99 o
 -13   5   6        5.85        7.77      5.35 o
 -11   5   6       50.13       58.12      9.40 o
  -9   5   6        5.63        8.16      6.54 o
  -7   5   6        1.03        6.33      8.17 o
  -5   5   6       16.07       13.33      6.65 o
  -3   5   6       88.07       97.94      7.31 o
  -1   5   6        2.06        2.54      6.22 o
   1   5   6     2245.07     2312.00     45.28 o
   3   5   6       29.85       21.59      6.84 o
   5   5   6        8.80       10.87      5.72 o
   7   5   6       41.44       28.75      5.45 o
   9   5   6       22.24       22.92      6.78 o
  11   5   6       22.84       21.51      5.54 o
  13   5   6       11.04       11.19      7.65 o
 -10   6   6      214.88      214.29      8.37 o
  -8   6   6        2.70        2.69      6.90 o
  -6   6   6      184.29      171.92      7.65 o
  -4   6   6     2122.98     2177.44     90.06 o
  -2   6   6      226.59      241.39      7.27 o
   0   6   6       37.75       55.05      6.94 o
   2   6   6      130.32      117.01      7.28 o
   4   6   6       73.78       84.61     11.10 o
   6   6   6       87.80       84.35      5.58 o
   8   6   6       76.28       75.42      6.18 o
  10   6   6       46.18       44.33     11.39 o
  -5   7   6        0.17        1.46      6.46 o
  -3   7   6      316.22      314.69     51.01 o
  -1   7   6      241.59      227.62     14.15 o
   1   7   6       36.89       43.49     12.75 o
   3   7   6      301.43      253.35      9.43 o
   5   7   6        0.00        7.46     10.14 o
 -17   1   7      109.22      116.23     10.51 o
 -15   1   7      108.11      133.20      5.48 o
 -13   1   7      346.43      345.49      7.24 o
 -11   1   7       93.82       93.51     10.89 o
  -9   1   7      501.34      483.20     16.39 o
  -7   1   7      179.72      161.28      6.22 o
  -5   1   7      104.63      116.66      5.11 o
  -3   1   7      229.89      263.86      6.12 o
  -1   1   7    20199.35    20527.89    369.97 o
   1   1   7     1036.28      950.55     28.00 o
   3   1   7      456.86      392.72      8.56 o
   5   1   7     9609.99    10191.71     37.82 o
   7   1   7      398.73      378.55      5.96 o
   9   1   7        0.01        7.37      4.96 o
  11   1   7       49.65       66.65      4.41 o
  13   1   7        4.44       15.57      4.67 o
  15   1   7       70.90       78.48      7.71 o
  17   1   7       44.25       47.16      5.32 o
 -16   2   7      345.31      415.39     18.24 o
 -14   2   7      269.21      280.74      4.97 o
 -12   2   7       18.57       23.78      6.96 o
 -10   2   7     3512.82     3475.10     63.00 o
  -8   2   7      730.41      702.91     13.97 o
  -6   2   7       21.57       27.27      4.64 o
  -4   2   7      135.65      125.44      5.98 o
  -2   2   7      249.05      292.97      6.10 o
   0   2   7     3000.49     3215.76     64.04 o
   2   2   7      213.49      198.73      7.43 o
   4   2   7     2566.09     2562.91     46.27 o
   6   2   7     5632.36     5582.62    149.37 o
   8   2   7       37.30       26.83      5.78 o
  10   2   7      886.93      811.74     13.46 o
  12   2   7      119.15       82.16      4.25 o
  14   2   7      165.41      170.73      5.12 o
  16   2   7       12.02       27.62      6.24 o
 -15   3   7      228.85      200.69     15.94 o
 -13   3   7     1329.01     1252.84     25.10 o
 -11   3   7        6.77        0.71      4.78 o
  -9   3   7      703.84      734.20     15.99 o
  -7   3   7       18.90       22.05      5.18 o
  -5   3   7      551.22      522.49     15.21 o
  -3   3   7      481.00      510.25     10.54 o
  -1   3   7      225.96      234.77      8.01 o
   1   3   7     2253.64     2149.64     59.42 o
   3   3   7       18.22       13.75      7.72 o
   5   3   7      175.51      186.08      7.03 o
   7   3   7      314.95      249.66      7.45 o
   9   3   7      721.51      632.72     23.94 o
  11   3   7      129.74      147.91      5.76 o
  13   3   7        6.86       20.63      5.28 o
  15   3   7       32.18       43.10      5.13 o
 -14   4   7        8.04       15.40      4.85 o
 -12   4   7       90.05       78.28      6.66 o
 -10   4   7       39.63       53.27      9.64 o
  -8   4   7       46.69       57.80      5.16 o
  -6   4   7      144.59      140.89      6.25 o
  -4   4   7      457.84      493.44     10.14 o
  -2   4   7      252.01      278.27     12.61 o
   0   4   7      214.17      223.90      6.04 o
   2   4   7     2546.92     2536.86     80.62 o
   4   4   7        4.63       13.89      5.67 o
   6   4   7      854.82      893.10      8.97 o
   8   4   7       53.36       30.63      5.75 o
  10   4   7      122.79      133.04      5.57 o
  12   4   7       23.64       36.37     11.68 o
  14   4   7      165.51      174.89     12.26 o
 -13   5   7        0.71       15.88      6.55 o
 -11   5   7      269.43      288.96      6.83 o
  -9   5   7       11.61       24.13     11.09 o
  -7   5   7       84.61       84.11      6.70 o
  -5   5   7      906.96     1010.64     25.74 o
  -3   5   7      185.05      180.82      7.76 o
  -1   5   7      131.70      124.45      8.74 o
   1   5   7     1916.39     1911.86     49.01 o
   3   5   7      306.21      333.04      9.58 o
   5   5   7       70.75       74.98      5.74 o
   7   5   7       95.28       71.63      4.80 o
   9   5   7        0.27       -2.87      5.51 o
  11   5   7       12.65       27.26      6.50 o
 -10   6   7       13.79       18.27      5.50 o
  -8   6   7       46.20       42.70      5.38 o
  -6   6   7      125.54      160.03     10.30 o
  -4   6   7     2029.19     1954.01    123.82 o
  -2   6   7        2.15       14.74      9.38 o
   0   6   7      174.93      173.87      7.41 o
   2   6   7     1585.43     1583.31     50.96 o
   4   6   7        0.47       10.95      5.79 o
   6   6   7       20.41       26.49      5.52 o
   8   6   7       82.99       85.51      6.24 o
  10   6   7        0.00       10.87      6.25 o
  -5   7   7      242.37      240.51     22.09 o
  -3   7   7       83.73       76.67     10.05 o
  -1   7   7        2.00        0.10      8.94 o
   1   7   7       48.33       56.43     12.57 o
   3   7   7      573.18      483.80     23.06 o
   5   7   7        0.90        3.95      7.53 o
 -16   0   8      141.01      126.15     10.63 o
 -14   0   8        0.90       29.83      8.97 o
 -12   0   8      225.68      238.21      7.11 o
 -10   0   8      186.65      234.05      8.96 o
  -8   0   8     2086.03     2202.83     40.22 o
  -6   0   8      519.19      580.20     15.01 o
  -4   0   8      493.56      520.13     17.37 o
  -2   0   8     4204.27     4105.74     50.48 o
   0   0   8    15828.48    15306.07     50.17 o
   2   0   8     7529.08     7047.32     93.50 o
   4   0   8      189.71      239.11     19.44 o
   6   0   8     4226.98     4101.82     47.76 o
   8   0   8     2037.06     1847.80     51.36 o
  10   0   8       37.37       40.47      8.44 o
  12   0   8       18.39       34.99     12.27 o
  14   0   8        0.91        7.89      7.83 o
  16   0   8       54.73       85.95     21.24 o
 -17   1   8       45.81       51.20      9.63 o
 -15   1   8        5.30       19.84      5.51 o
 -13   1   8      137.58      147.45      8.37 o
 -11   1   8        5.21       10.25      6.74 o
  -9   1   8     3349.85     3318.06     56.97 o
  -7   1   8      193.41      217.85      5.53 o
  -5   1   8       18.35        7.24      4.70 o
  -3   1   8    11663.02    11701.93    165.28 o
  -1   1   8        4.42       -9.34      9.81 o
   1   1   8      902.61      868.27     10.20 o
   3   1   8     1179.99     1085.69     14.70 o
   5   1   8     1934.38     1891.10     46.37 o
   7   1   8      162.77      130.97      5.06 o
   9   1   8      359.65      287.88      7.18 o
  11   1   8     4146.82     3736.81     29.45 o
  13   1   8       19.86       32.33      9.54 o
  15   1   8        8.40       15.11      9.51 o
  17   1   8      656.55      685.43     23.35 o
 -16   2   8      373.39      403.22     19.88 o
 -14   2   8      446.77      437.86     10.48 o
 -12   2   8      302.34      319.88     10.97 o
 -10   2   8     4294.50     4323.14     47.49 o
  -8   2   8      848.45      815.84     12.23 o
  -6   2   8      338.95      331.14      8.72 o
  -4   2   8     1243.71     1487.37     11.48 o
  -2   2   8     1443.46     1629.89     17.12 o
   0   2   8       71.93       71.15      6.38 o
   2   2   8      707.91      727.28      8.55 o
   4   2   8      473.69      491.75      9.72 o
   6   2   8      882.59      864.31      7.10 o
   8   2   8       20.26       15.47      5.94 o
  10   2   8        2.78        7.44      4.96 o
  12   2   8      472.50      370.81      6.51 o
  14   2   8       11.52       32.53      4.83 o
  16   2   8        6.99       28.33     11.00 o
 -15   3   8       66.50       80.62      5.40 o
 -13   3   8     1700.20     1664.53     40.43 o
 -11   3   8     2253.65     2240.45     52.17 o
  -9   3   8        2.28       13.67      6.81 o
  -7   3   8      653.54      678.14     12.88 o
  -5   3   8      450.17      455.37      7.49 o
  -3   3   8      196.82      183.49      5.11 o
  -1   3   8      731.61      743.93      8.08 o
   1   3   8      495.27      431.72      7.16 o
   3   3   8      478.24      457.05     14.73 o
   5   3   8      850.58      850.49     19.28 o
   7   3   8      403.98      444.22     10.89 o
   9   3   8      486.87      475.00      7.07 o
  11   3   8      302.92      317.92      6.51 o
  13   3   8      283.48      274.47      6.08 o
  15   3   8      242.96      231.62      6.43 o
 -14   4   8       31.86       52.24      6.00 o
 -12   4   8      936.98      960.71     23.52 o
 -10   4   8      491.21      483.23      8.51 o
  -8   4   8       37.38       46.44      6.54 o
  -6   4   8      670.55      778.95     13.03 o
  -4   4   8       81.57      124.84      6.92 o
  -2   4   8       91.29      111.70      7.15 o
   0   4   8      499.43      533.48      8.22 o
   2   4   8        1.41       -2.79      6.96 o
   4   4   8       18.89       26.54      4.63 o
   6   4   8      204.15      165.61      5.88 o
   8   4   8     1885.86     1759.67     31.38 o
  10   4   8       23.34       29.14      5.44 o
  12   4   8      214.39      221.43      5.54 o
  14   4   8      217.71      215.90      7.56 o
 -11   5   8       30.70       46.45      8.32 o
  -9   5   8       60.32       61.72      4.93 o
  -7   5   8        0.28        1.88      5.97 o
  -5   5   8     1057.73      955.64     20.37 o
  -3   5   8        0.16       12.90      7.86 o
  -1   5   8       44.51       57.66      6.68 o
   1   5   8       32.56       31.95      5.86 o
   3   5   8      147.86      147.69     11.84 o
   5   5   8       89.45       94.77      5.45 o
   7   5   8       46.48       68.35      5.47 o
   9   5   8      170.67      171.91      8.58 o
  11   5   8        0.61       14.07      5.41 o
 -10   6   8       50.36       42.49      5.41 o
  -8   6   8       11.17        8.83      5.16 o
  -6   6   8       20.91       43.35      8.52 o
  -4   6   8       20.69       55.37      8.84 o
  -2   6   8       43.73       49.22      8.30 o
   0   6   8      216.88      248.93     16.95 o
   2   6   8      386.29      351.78      7.86 o
   4   6   8        0.84       -2.96      6.85 o
   6   6   8      252.95      258.79      6.44 o
   8   6   8       71.93       83.15      6.24 o
  10   6   8        0.81        9.32      6.13 o
  -5   7   8      287.22      248.73     33.66 o
  -3   7   8       12.36       13.28      7.55 o
  -1   7   8       20.86       17.29     10.38 o
   1   7   8      140.04      147.60     15.88 o
   3   7   8      404.02      326.25      8.61 o
   5   7   8      278.82      227.91     13.29 o
 -17   1   9        1.84       -0.90      6.01 o
 -15   1   9       62.48       54.76     10.00 o
 -13   1   9        2.69       10.35      6.05 o
 -11   1   9       73.79       86.04      7.37 o
  -9   1   9      430.18      429.67      7.24 o
  -7   1   9       20.33       21.51      4.57 o
  -5   1   9       12.12       12.53      5.25 o
  -3   1   9      517.32      526.57      9.19 o
  -1   1   9     2483.77     2412.34     30.84 o
   1   1   9     1168.59     1208.68     10.47 o
   3   1   9     5613.30     5683.07     15.83 o
   5   1   9      484.04      411.00     12.25 o
   7   1   9      117.65      131.64      5.09 o
   9   1   9     1473.84     1252.73     27.78 o
  11   1   9        2.11       -4.83      4.83 o
  13   1   9        0.07        2.78      4.69 o
  15   1   9       25.53       45.99     11.67 o
 -16   2   9        1.99       14.38      5.21 o
 -14   2   9      240.33      220.50     10.16 o
 -12   2   9      373.17      389.61      8.98 o
 -10   2   9     1465.37     1454.19     21.26 o
  -8   2   9      139.98      142.23      5.13 o
  -6   2   9      918.88      896.84     18.41 o
  -4   2   9      963.71     1211.50     12.97 o
  -2   2   9     3703.12     3961.04     53.92 o
   0   2   9       10.59       18.52      6.47 o
   2   2   9     9448.62     9305.95    257.37 o
   4   2   9      781.98      762.22     13.89 o
   6   2   9      247.90      225.35      6.02 o
   8   2   9      925.40      902.36     16.81 o
  10   2   9      495.98      429.65      7.50 o
  12   2   9       13.36       39.18      7.53 o
  14   2   9        0.00       -1.05      4.69 o
  16   2   9      335.29      373.40     17.41 o
 -15   3   9        3.17       12.09      4.87 o
 -13   3   9      731.95      745.07     24.53 o
 -11   3   9      439.05      432.38     15.45 o
  -9   3   9       78.08       80.22      6.53 o
  -7   3   9      464.61      493.79      8.38 o
  -5   3   9       34.81       39.65      4.60 o
  -3   3   9       63.42       52.83      5.80 o
  -1   3   9     1345.36     1393.90     27.22 o
   1   3   9      214.22      204.99      7.21 o
   3   3   9      448.91      442.59     12.61 o
   5   3   9       29.55       34.25      4.89 o
   7   3   9      189.82      199.90      5.30 o
   9   3   9       83.65       90.58      4.54 o
  11   3   9      242.55      213.48      7.47 o
  13   3   9      295.61      332.49      7.45 o
  15   3   9       29.34       30.84      4.52 o
 -14   4   9       10.31       10.32      6.12 o
 -12   4   9      579.60      571.25     11.78 o
 -10   4   9        0.88       10.11      5.17 o
  -8   4   9        5.26       12.09      5.48 o
  -6   4   9     1090.57     1113.82     26.63 o
  -4   4   9      489.17      454.48     24.15 o
  -2   4   9      123.30      131.81      8.54 o
   0   4   9      114.14      165.36      9.33 o
   2   4   9     1733.92     1635.93     43.53 o
   4   4   9       49.14       46.32      5.20 o
   6   4   9      672.23      637.70     30.17 o
   8   4   9      159.46      158.12      8.16 o
  10   4   9       90.94       79.58      5.38 o
  12   4   9        1.34       10.24      6.00 o
  14   4   9      219.96      243.29      7.77 o
 -11   5   9      183.34      175.68      9.03 o
  -9   5   9        0.97        9.95      4.32 o
  -7   5   9       68.35       85.63      5.16 o
  -5   5   9        9.67       32.48      6.64 o
  -3   5   9       21.89       31.44      9.30 o
  -1   5   9       94.92      119.56     13.55 o
   1   5   9      170.30      188.82      7.12 o
   3   5   9      390.97      380.13      7.47 o
   5   5   9      500.88      486.78      7.42 o
   7   5   9      186.90      222.50      5.92 o
   9   5   9       76.97       56.70      6.65 o
  11   5   9       77.52       69.45      6.39 o
 -10   6   9       16.99        9.17      5.09 o
  -8   6   9        2.99        8.80      6.39 o
  -6   6   9      451.09      464.34     48.42 o
  -4   6   9      411.86      385.85     27.77 o
  -2   6   9       59.47       57.99     11.28 o
   0   6   9      117.54      136.99      6.29 o
   2   6   9        3.76       13.42      8.05 o
   4   6   9        2.81        8.33      6.84 o
   6   6   9      785.47      821.35     30.99 o
   8   6   9      114.94      113.93      6.39 o
  -5   7   9      107.74       89.04     10.58 o
  -3   7   9      109.41       93.88     10.40 o
  -1   7   9       51.01       73.62     10.20 o
   1   7   9       12.64       24.75      7.43 o
   3   7   9        0.79       17.53      7.28 o
   5   7   9      547.23      437.59     39.26 o
 -16   0  10       35.82       -6.73     17.67 o
 -14   0  10      958.98      919.20      9.15 o
 -12   0  10        0.56       15.71      9.84 o
 -10   0  10     1840.91     1883.15     71.19 o
  -8   0  10       55.28       35.32      6.28 o
  -6   0  10     1004.68      953.12     18.14 o
  -4   0  10      502.51      526.68     12.86 o
  -2   0  10       44.95       43.57      5.83 o
   0   0  10      868.82      824.69     13.61 o
   2   0  10        8.88        8.66      7.37 o
   4   0  10       14.35       16.23     11.62 o
   6   0  10        0.14        9.26     19.04 o
   8   0  10      141.76      101.87      7.41 o
  10   0  10     8735.81     8216.17     49.77 o
  12   0  10       74.47       79.48      9.44 o
  14   0  10      128.88      139.41      8.14 o
  16   0  10      830.99      881.01     26.60 o
 -17   1  10       24.69       38.22      5.25 o
 -15   1  10      361.17      334.15     10.29 o
 -13   1  10      542.84      555.71     20.15 o
 -11   1  10      108.74      114.54      3.94 o
  -9   1  10      952.28      987.72     11.66 o
  -7   1  10      313.58      303.98     13.83 o
  -5   1  10      410.75      335.19      5.70 o
  -3   1  10      723.12      776.26      7.79 o
  -1   1  10     7671.82     7626.05    119.62 o
   1   1  10      972.77      899.34      9.42 o
   3   1  10     9256.44     9241.12     86.58 o
   5   1  10      510.17      499.04      9.54 o
   7   1  10      193.56      222.33      6.82 o
   9   1  10     9770.09     9465.84     55.87 o
  11   1  10       75.92       73.35      5.10 o
  13   1  10      174.14      183.59      5.07 o
  15   1  10       50.22       61.95      5.11 o
 -16   2  10        3.86       -1.32      5.31 o
 -14   2  10      171.65      181.17      8.04 o
 -12   2  10        8.19        9.01      4.85 o
 -10   2  10      470.28      480.43      9.85 o
  -8   2  10      737.69      730.63      8.23 o
  -6   2  10      486.53      512.30      8.79 o
  -4   2  10        0.14       -0.57      4.95 o
  -2   2  10     1144.28     1125.56     13.87 o
   0   2  10      130.63      140.73      5.07 o
   2   2  10     2325.49     2492.82     46.22 o
   4   2  10     1000.43      965.21     21.21 o
   6   2  10      581.37      579.02     12.46 o
   8   2  10      230.03      205.40      9.50 o
  10   2  10       12.41       20.95      5.70 o
  12   2  10        0.07       12.45      8.68 o
  14   2  10        9.88       15.73      6.00 o
  16   2  10      242.40      241.90     11.91 o
 -15   3  10      404.96      398.50     14.90 o
 -13   3  10        0.63       20.13     11.32 o
 -11   3  10       19.30       25.76      5.31 o
  -9   3  10      705.93      685.20      7.46 o
  -7   3  10      636.81      644.46     14.28 o
  -5   3  10       32.44       26.35      4.10 o
  -3   3  10      309.17      325.47      7.86 o
  -1   3  10      625.58      743.60     19.62 o
   1   3  10      115.93      159.23      6.36 o
   3   3  10      179.99      197.11      6.35 o
   5   3  10      581.46      543.64      6.97 o
   7   3  10      233.47      202.42      5.02 o
   9   3  10       55.60       42.75      5.60 o
  11   3  10       10.01        1.93      6.84 o
  13   3  10        3.96        6.60      5.27 o
  15   3  10       26.94       37.70      7.97 o
 -14   4  10       72.44       65.08      5.78 o
 -12   4  10      394.56      415.87     15.11 o
 -10   4  10      185.13      184.73      8.86 o
  -8   4  10      146.74      142.67      8.20 o
  -6   4  10     2199.74     2147.90     43.19 o
  -4   4  10       59.87       73.30     18.38 o
  -2   4  10      425.99      462.34     16.12 o
   0   4  10      959.21     1081.11     33.26 o
   2   4  10      257.18      271.81      9.25 o
   4   4  10       80.17       84.59      5.50 o
   6   4  10     3944.51     3896.28     75.90 o
   8   4  10       68.50       47.06      5.86 o
  10   4  10       15.33       21.38     15.59 o
  12   4  10      130.61      163.00     15.69 o
  14   4  10       46.14       62.36     11.24 o
 -11   5  10      139.14      159.76      8.29 o
  -9   5  10       98.61      102.93      4.65 o
  -7   5  10      394.75      373.61     12.50 o
  -5   5  10       19.67       25.97      6.58 o
  -3   5  10       13.21       -1.26     11.53 o
  -1   5  10        5.60       -3.36      5.70 o
   1   5  10       12.42       11.80      6.66 o
   3   5  10       51.96       65.35     13.05 o
   5   5  10        5.83        2.01      5.94 o
   7   5  10      740.99      749.93     12.73 o
   9   5  10        0.12        8.18      5.52 o
  11   5  10       72.74       83.99      5.46 o
  -8   6  10       19.27       12.58     11.32 o
  -6   6  10       74.56       89.36      7.22 o
  -4   6  10        8.05       25.84     13.20 o
  -2   6  10       20.03       58.89     11.00 o
   0   6  10       15.12       17.56      7.81 o
   2   6  10      208.56      210.14      6.71 o
   4   6  10      111.35      112.26      6.52 o
   6   6  10      257.05      306.87      7.63 o
   8   6  10       28.48       24.66      5.19 o
  -3   7  10       15.01       28.27      9.18 o
  -1   7  10       14.49       23.99      8.81 o
   1   7  10       19.14       15.34      6.55 o
   3   7  10        4.24        5.21      7.53 o
 -15   1  11       97.68       89.54      4.79 o
 -13   1  11       28.45       23.54      5.84 o
 -11   1  11      400.81      405.01      8.90 o
  -9   1  11      657.37      709.22      6.55 o
  -7   1  11      606.36      594.10     14.25 o
  -5   1  11     1234.32     1266.34     25.26 o
  -3   1  11     2816.13     2922.77     35.06 o
  -1   1  11     1333.93     1348.64     19.34 o
   1   1  11      446.49      435.86     10.48 o
   3   1  11      487.43      551.29     10.71 o
   5   1  11      449.31      393.75      6.60 o
   7   1  11      963.76      873.52     10.42 o
   9   1  11     4944.80     4616.43     57.23 o
  11   1  11      294.92      278.47      6.53 o
  13   1  11       18.43       38.81      8.14 o
  15   1  11      563.52      546.52     19.47 o
 -16   2  11        0.54       11.45      5.73 o
 -14   2  11      237.69      243.00      5.29 o
 -12   2  11      163.07      158.95      4.60 o
 -10   2  11      239.33      252.59      5.64 o
  -8   2  11      630.48      656.58      9.42 o
  -6   2  11       55.42       74.73      4.44 o
  -4   2  11      474.33      437.05      7.68 o
  -2   2  11     7327.94     7920.01    152.53 o
   0   2  11        2.46       12.42      5.11 o
   2   2  11      173.64      167.00      6.28 o
   4   2  11        5.56       11.27      5.46 o
   6   2  11       99.61      135.76      5.23 o
   8   2  11      807.65      743.66      7.16 o
  10   2  11        2.29       16.67      9.43 o
  12   2  11      652.62      596.14      9.93 o
  14   2  11       23.08       25.89      8.98 o
  16   2  11        0.05        8.55     12.78 o
 -15   3  11       89.32       94.91     10.99 o
 -13   3  11      130.83      116.99      4.46 o
 -11   3  11      272.63      275.29     11.30 o
  -9   3  11       99.30      110.95      4.52 o
  -7   3  11        1.16        4.54      5.16 o
  -5   3  11       71.71      127.78      7.84 o
  -3   3  11      547.61      560.88      9.39 o
  -1   3  11      761.72      839.09     25.80 o
   1   3  11     1964.49     1854.65     43.18 o
   3   3  11        4.07        0.50      5.17 o
   5   3  11      609.10      596.24     10.65 o
   7   3  11      145.12      150.21      7.75 o
   9   3  11      604.88      546.34      7.79 o
  11   3  11        7.51       28.38      9.76 o
  13   3  11       42.59       71.96      4.74 o
  15   3  11       72.78       87.59      7.99 o
 -14   4  11      169.15      153.60      7.05 o
 -12   4  11       12.80       17.26      5.11 o
 -10   4  11      239.94      252.86      7.42 o
  -8   4  11       60.03       87.59     11.00 o
  -6   4  11     2394.10     2233.40     50.91 o
  -4   4  11        0.29       12.47      7.96 o
  -2   4  11       60.35       71.30      5.32 o
   0   4  11     3629.67     3661.10     70.80 o
   2   4  11        0.66       -8.51      8.51 o
   4   4  11        8.44       12.07      5.44 o
   6   4  11     2612.32     2639.73     55.46 o
   8   4  11        3.87       21.72      5.30 o
  10   4  11       49.11       41.70      6.01 o
  12   4  11      218.35      260.57     13.83 o
 -11   5  11        4.52       21.09      6.34 o
  -9   5  11       45.25       48.53      4.58 o
  -7   5  11      528.63      520.72     20.02 o
  -5   5  11       38.36       35.35      6.81 o
  -3   5  11      197.49      206.12     23.55 o
  -1   5  11        2.08       19.50      6.54 o
   1   5  11        0.77        2.45     11.57 o
   3   5  11      336.66      350.37     14.65 o
   5   5  11      594.63      608.79     11.39 o
   7   5  11     1674.65     1664.56     30.04 o
   9   5  11        8.51        0.31      7.61 o
  11   5  11       96.94      120.50      6.72 o
  -8   6  11       48.00       62.43     21.87 o
  -6   6  11      873.43      854.08     51.45 o
  -4   6  11        2.14        3.08      9.37 o
  -2   6  11       95.91      112.16      7.19 o
   0   6  11      288.38      283.36     11.60 o
   2   6  11        0.00       -6.85      6.85 o
   4   6  11        0.69       10.07      6.05 o
   6   6  11       92.60      108.93     14.63 o
   8   6  11        4.64       17.42      6.36 o
  -3   7  11       23.94       26.48      7.38 o
  -1   7  11       20.19       18.49      9.35 o
   1   7  11       65.46       55.19      7.79 o
   3   7  11       48.98       50.58      7.70 o
 -16   0  12       55.91       60.78     13.73 o
 -14   0  12      160.40      182.58      9.68 o
 -12   0  12       32.86       36.44      5.91 o
 -10   0  12      961.45     1012.33     23.73 o
  -8   0  12       41.00       52.15      8.97 o
  -6   0  12      602.71      545.29     16.20 o
  -4   0  12      113.59      177.61      6.04 o
  -2   0  12     3577.58     3468.71     70.92 o
   0   0  12     3256.50     3051.27     32.19 o
   2   0  12       60.21       48.27     17.60 o
   4   0  12       99.39       79.67      8.70 o
   6   0  12       53.73       42.48      7.22 o
   8   0  12      336.46      287.98     24.40 o
  10   0  12     1274.75     1192.19     28.26 o
  12   0  12       93.50       95.14      7.76 o
  14   0  12      121.52      154.78      7.25 o
  16   0  12     1704.63     1881.00     28.06 o
 -15   1  12       34.18       37.82      5.29 o
 -13   1  12        4.14       24.85      6.97 o
 -11   1  12       64.90       75.99      7.74 o
  -9   1  12     1975.69     1991.54     22.70 o
  -7   1  12      284.20      269.16      6.58 o
  -5   1  12        6.20        7.54      5.03 o
  -3   1  12    21244.88    22417.72    473.19 o
  -1   1  12      777.51      878.57     18.78 o
   1   1  12      796.23      804.51      8.40 o
   3   1  12      175.84      206.27     10.99 o
   5   1  12      130.64      107.02      5.45 o
   7   1  12       36.42       38.03      7.49 o
   9   1  12       81.86      104.67      9.40 o
  11   1  12        0.79       -5.19      5.19 o
  13   1  12        9.94       -4.31      4.31 o
  15   1  12       10.37       14.39      4.89 o
 -16   2  12      114.15      100.34      8.33 o
 -14   2  12        4.71        4.10      5.63 o
 -12   2  12        4.38        3.37      8.98 o
 -10   2  12       29.56       52.94      7.29 o
  -8   2  12      169.45      173.97      4.86 o
  -6   2  12       90.10      100.04      4.52 o
  -4   2  12        6.34       10.98      4.46 o
  -2   2  12     8163.09     8363.41    117.78 o
   0   2  12      335.93      414.71      8.56 o
   2   2  12      416.08      386.46      9.23 o
   4   2  12     2177.39     2186.00     18.31 o
   6   2  12       16.82       19.34      4.55 o
   8   2  12      608.65      578.94     10.96 o
  10   2  12      471.10      463.79      6.74 o
  12   2  12       55.62       39.88      6.42 o
  14   2  12       43.22       49.10      5.56 o
 -15   3  12       90.96       72.55      4.73 o
 -13   3  12        4.24       19.65     14.40 o
 -11   3  12        1.93        4.56      5.49 o
  -9   3  12       68.65       70.73      4.71 o
  -7   3  12       56.29       68.13      4.40 o
  -5   3  12      798.58      705.02      9.00 o
  -3   3  12      128.02      120.86      5.47 o
  -1   3  12        4.42       10.74      5.44 o
   1   3  12     6574.04     6338.43    167.84 o
   3   3  12      156.15      146.99      6.33 o
   5   3  12       28.81       36.71      6.66 o
   7   3  12      188.47      126.26      9.81 o
   9   3  12      252.91      282.77      8.46 o
  11   3  12        2.64       16.92      5.16 o
  13   3  12       52.53       66.92      6.07 o
  15   3  12      496.58      509.78     26.34 o
 -14   4  12        0.09       -1.54      5.79 o
 -12   4  12       77.96       78.10      6.33 o
 -10   4  12       10.54       19.91      4.74 o
  -8   4  12      229.16      225.59      5.40 o
  -6   4  12      617.71      556.34      7.76 o
  -4   4  12        9.83       25.63      7.61 o
  -2   4  12        1.63       13.61      8.48 o
   0   4  12     7331.35     7335.95    121.05 o
   2   4  12      496.34      528.28      7.72 o
   4   4  12      145.55      154.80      6.57 o
   6   4  12      187.10      230.56      7.39 o
   8   4  12      262.92      253.89      6.51 o
  10   4  12       58.53       75.40      4.96 o
  12   4  12      279.72      311.84     18.47 o
 -11   5  12       16.61       15.58      4.50 o
  -9   5  12        0.05        0.97      4.56 o
  -7   5  12      252.14      253.30     11.74 o
  -5   5  12        9.47       24.96      6.50 o
  -3   5  12        0.32       -1.57     12.82 o
  -1   5  12       74.13       70.42      8.78 o
   1   5  12      181.95      174.95      8.02 o
   3   5  12       29.31       35.98      8.52 o
   5   5  12        6.23        8.70      5.45 o
   7   5  12      173.94      174.74      5.76 o
   9   5  12        3.07       -4.30      5.99 o
  11   5  12        0.01       -0.94      5.74 o
  -8   6  12       20.15       18.85     12.00 o
  -6   6  12      584.20      567.29     63.57 o
  -4   6  12      117.12      127.68      9.91 o
  -2   6  12      172.04      192.63     31.12 o
   0   6  12       29.70       47.84      6.92 o
   2   6  12        5.19       12.62      6.91 o
   4   6  12       24.93       33.38      8.95 o
   6   6  12       55.65       71.94      7.35 o
   8   6  12        4.29       11.83      5.90 o
  -3   7  12      261.93      223.31     31.11 o
  -1   7  12        8.30       27.31     10.36 o
   1   7  12      309.35      229.13     16.49 o
   3   7  12       10.34       22.18      9.35 o
 -15   1  13      169.05      175.20     15.88 o
 -13   1  13        2.69        6.78      6.58 o
 -11   1  13      973.06      954.13     13.12 o
  -9   1  13      823.00      834.70     11.46 o
  -7   1  13      253.01      276.20      4.81 o
  -5   1  13       43.09       27.67      4.42 o
  -3   1  13     7754.85     8084.36    151.76 o
  -1   1  13      189.05      181.32      5.44 o
   1   1  13        2.83       -2.96      5.89 o
   3   1  13     5452.57     5600.77     14.16 o
   5   1  13      242.82      254.71      6.73 o
   7   1  13        5.50       11.84      6.93 o
   9   1  13      372.93      352.97     15.70 o
  11   1  13       74.50       79.93      9.76 o
  13   1  13      508.40      524.49      9.41 o
  15   1  13        7.16       19.22      4.99 o
 -16   2  13       45.75       39.26      9.41 o
 -14   2  13       85.68       89.60      6.15 o
 -12   2  13      718.76      726.66     20.89 o
 -10   2  13     1007.68     1005.21      9.73 o
  -8   2  13        1.49        4.15      7.68 o
  -6   2  13       13.83       26.31      6.68 o
  -4   2  13      475.36      460.52      6.74 o
  -2   2  13     8459.13     8740.35    143.56 o
   0   2  13      461.52      447.79      8.05 o
   2   2  13      625.04      639.82      7.79 o
   4   2  13     5305.92     5521.80     46.44 o
   6   2  13      651.05      614.65      6.62 o
   8   2  13        5.96       -2.37      6.66 o
  10   2  13      360.34      303.05      8.59 o
  12   2  13       34.66       36.85      4.51 o
  14   2  13       61.64       61.42      6.12 o
 -15   3  13       34.21       41.02      5.68 o
 -13   3  13      382.71      381.51     21.24 o
 -11   3  13      109.50      130.83      9.53 o
  -9   3  13      128.46      117.77      8.10 o
  -7   3  13       35.57       48.37      4.76 o
  -5   3  13       52.29       44.86      4.66 o
  -3   3  13       23.53       43.64      8.64 o
  -1   3  13      131.07      162.31      6.02 o
   1   3  13     2747.70     2678.38     84.84 o
   3   3  13       71.50       72.66      5.44 o
   5   3  13     1795.92     1925.53     31.42 o
   7   3  13     1119.56      892.19     22.03 o
   9   3  13      146.54      123.56      5.63 o
  11   3  13       55.94       80.70      6.68 o
  13   3  13      282.70      327.46      5.19 o
 -12   4  13        5.28        4.48      4.50 o
 -10   4  13       29.11       43.20      6.00 o
  -8   4  13       52.19       49.68      5.03 o
  -6   4  13       10.05       29.49      6.24 o
  -4   4  13       33.11       14.41      8.47 o
  -2   4  13       40.16       48.15     15.81 o
   0   4  13      553.93      551.81      6.71 o
   2   4  13        0.00       12.43      6.81 o
   4   4  13       17.32       25.69      8.88 o
   6   4  13       16.74       65.06      6.09 o
   8   4  13       21.00       35.88      6.12 o
  10   4  13       98.09       91.06      5.55 o
  12   4  13       88.81       95.99      6.34 o
 -11   5  13       76.22       75.50      7.98 o
  -9   5  13        0.22       12.41      5.47 o
  -7   5  13      319.79      338.40     12.45 o
  -5   5  13      236.80      189.27      8.80 o
  -3   5  13      110.05      105.29      6.05 o
  -1   5  13      578.23      532.77     21.51 o
   1   5  13      173.63      175.56      7.03 o
   3   5  13       60.92       67.84     13.11 o
   5   5  13      132.19      128.14      6.26 o
   7   5  13      169.84      177.47      6.43 o
   9   5  13        0.10       -3.07      6.73 o
  11   5  13        0.58       -5.75      5.75 o
  -8   6  13      696.96      692.26    103.33 o
  -6   6  13      223.92      178.02     43.24 o
  -4   6  13        7.54        7.12     13.03 o
  -2   6  13        2.86        0.91      7.62 o
   0   6  13      112.11      119.96      8.93 o
   2   6  13        2.86       19.12      8.07 o
   4   6  13       10.47       14.55     10.32 o
   6   6  13      207.90      234.23      6.95 o
   8   6  13       20.44       14.03      5.92 o
  -1   7  13        3.74       -9.42      9.42 o
   1   7  13      502.10      409.19     42.16 o
 -16   0  14        5.12        2.67     11.68 o
 -14   0  14        2.44        5.43      6.67 o
 -12   0  14        5.83       13.65     10.26 o
 -10   0  14     1515.02     1563.59     51.81 o
  -8   0  14       60.08       64.57      8.74 o
  -6   0  14       29.08       51.66      6.02 o
  -4   0  14     8194.56     8724.06    293.75 o
  -2   0  14      801.38      736.67     24.78 o
   0   0  14     1397.79     1329.23     18.52 o
   2   0  14      224.52      213.96      9.38 o
   4   0  14      170.49      165.44      9.18 o
   6   0  14      712.75      653.13      8.94 o
   8   0  14      639.14      636.33      8.60 o
  10   0  14     3850.81     3795.76     49.42 o
  12   0  14      110.89       82.54     11.69 o
  14   0  14        1.88       -5.00      6.86 o
  16   0  14      312.98      371.84     10.00 o
 -15   1  14       41.82       41.07      9.15 o
 -13   1  14      169.34      169.95      4.97 o
 -11   1  14     3702.57     3762.63     33.31 o
  -9   1  14     1777.71     1793.05     26.90 o
  -7   1  14        2.22        4.15      4.17 o
  -5   1  14      816.40      935.35     11.28 o
  -3   1  14      436.65      445.70      8.55 o
  -1   1  14     1148.69     1206.71     16.11 o
   1   1  14     2814.44     2633.47     15.14 o
   3   1  14      174.17      158.02      5.53 o
   5   1  14      254.50      245.06      6.07 o
   7   1  14      360.05      367.22      6.93 o
   9   1  14     1411.24     1304.16     14.12 o
  11   1  14        1.64       -2.81      5.12 o
  13   1  14       51.67       69.84      4.52 o
  15   1  14        8.01       11.21     14.54 o
 -14   2  14        0.17        2.79      8.72 o
 -12   2  14      868.49      832.30      4.87 o
 -10   2  14      130.28      149.69      4.81 o
  -8   2  14        8.32       15.30      6.41 o
  -6   2  14        3.14       10.12      4.92 o
  -4   2  14       23.32       23.83      6.29 o
  -2   2  14       12.03       12.64      5.79 o
   0   2  14      241.10      274.02      5.42 o
   2   2  14        5.67       -1.65      5.97 o
   4   2  14      278.85      316.55      7.93 o
   6   2  14       48.48       68.25      5.01 o
   8   2  14      710.12      651.73     23.15 o
  10   2  14     1592.82     1457.71     36.29 o
  12   2  14       95.66      119.85      7.46 o
  14   2  14      130.48      100.08      5.22 o
 -13   3  14      163.64      157.61      4.63 o
 -11   3  14      126.69      141.24      7.26 o
  -9   3  14       27.48       37.74      4.70 o
  -7   3  14       81.04       80.64      4.91 o
  -5   3  14      100.74      132.93      8.75 o
  -3   3  14       97.19      100.37      5.21 o
  -1   3  14      237.25      240.79      9.25 o
   1   3  14      278.32      289.72      6.68 o
   3   3  14      101.84      104.39      5.97 o
   5   3  14      303.08      263.70      4.91 o
   7   3  14      813.06      691.06     11.34 o
   9   3  14       14.05       23.69      4.65 o
  11   3  14      599.06      588.25      9.82 o
  13   3  14      464.91      519.33      8.46 o
 -12   4  14      615.29      590.67      9.99 o
 -10   4  14        0.07        9.85      4.01 o
  -8   4  14      161.59      174.54      7.93 o
  -6   4  14        4.12        0.91     10.08 o
  -4   4  14      131.04      112.51      8.74 o
  -2   4  14       63.33       83.15     12.53 o
   0   4  14      235.35      250.46     15.02 o
   2   4  14     1055.98     1062.55     20.30 o
   4   4  14       14.76       19.52      9.95 o
   6   4  14      649.23      638.64     17.78 o
   8   4  14      165.61      168.30      7.77 o
  10   4  14       93.38      105.94     10.85 o
  12   4  14       95.50      107.32     15.28 o
 -11   5  14       14.33       18.94      5.87 o
  -9   5  14        7.02        5.29      5.37 o
  -7   5  14      194.17      166.21     28.84 o
  -5   5  14      113.39      125.22     20.35 o
  -3   5  14        8.89       19.93      5.07 o
  -1   5  14      246.32      286.32     12.39 o
   1   5  14       62.98       65.83      8.79 o
   3   5  14       33.08       34.40      7.59 o
   5   5  14      470.68      533.20     15.43 o
   7   5  14      456.57      439.99     22.21 o
   9   5  14       20.11       44.35      5.89 o
  11   5  14        5.93       19.63      8.04 o
  -8   6  14      573.43      597.04     61.49 o
  -6   6  14      647.75      640.36     79.48 o
  -4   6  14      125.85      126.53     20.35 o
  -2   6  14      131.44      145.74      9.89 o
   0   6  14      620.63      600.49     38.69 o
   2   6  14       31.90       40.98      8.71 o
   4   6  14       79.58      101.42      7.62 o
   6   6  14      186.01      173.04     15.07 o
   8   6  14        2.03        6.76      7.37 o
 -15   1  15       73.60       86.75      5.83 o
 -13   1  15       97.63      122.46      5.00 o
 -11   1  15     1012.33     1036.84     23.43 o
  -9   1  15       45.45       57.74     11.51 o
  -7   1  15      155.79      158.11      7.85 o
  -5   1  15     1297.76     1493.49     25.78 o
  -3   1  15      251.43      279.53      5.21 o
  -1   1  15     1268.58     1302.57     10.35 o
   1   1  15     1650.36     1666.82     22.47 o
   3   1  15      178.51      173.26      8.06 o
   5   1  15      634.20      644.30      7.21 o
   7   1  15      132.44      124.88      6.48 o
   9   1  15       17.96       15.76      6.48 o
  11   1  15       72.67       75.73      7.82 o
  13   1  15       19.86       33.92     11.96 o
  15   1  15        0.37       12.77      8.64 o
 -14   2  15       25.41       37.64      7.34 o
 -12   2  15      629.11      590.62     13.36 o
 -10   2  15        9.45        9.12      4.10 o
  -8   2  15        1.39        6.85      4.47 o
  -6   2  15       35.54       47.48      4.91 o
  -4   2  15      687.63      738.18      7.74 o
  -2   2  15     1409.09     1473.66     21.22 o
   0   2  15        5.76       11.21      4.77 o
   2   2  15      188.89      171.78      5.98 o
   4   2  15      765.53      736.44      6.93 o
   6   2  15      279.14      277.99      5.37 o
   8   2  15       43.50       26.20      5.38 o
  10   2  15        7.38       32.89     10.44 o
  12   2  15      206.62      209.87     10.12 o
  14   2  15      119.62      146.41      5.36 o
 -13   3  15      138.94      127.93      8.83 o
 -11   3  15        9.97       11.44      8.62 o
  -9   3  15       70.86       70.48      4.77 o
  -7   3  15        4.30        9.43      4.20 o
  -5   3  15       16.12       21.62     12.13 o
  -3   3  15      190.36      180.95      5.00 o
  -1   3  15      135.25      137.09      6.54 o
   1   3  15     2485.93     2444.30     50.45 o
   3   3  15      131.57      132.72      5.25 o
   5   3  15       47.38       50.84      5.99 o
   7   3  15      141.32      137.06      5.98 o
   9   3  15       85.15       89.92      5.42 o
  11   3  15        7.03       25.06      4.52 o
  13   3  15      272.35      289.27      5.25 o
 -12   4  15       96.98       97.87      7.20 o
 -10   4  15        8.57        7.91      4.15 o
  -8   4  15      188.85      180.27      5.27 o
  -6   4  15      689.48      661.45     21.94 o
  -4   4  15        3.39       -4.09      4.58 o
  -2   4  15      666.24      749.06     28.53 o
   0   4  15      303.97      304.90      8.39 o
   2   4  15      222.86      212.03     11.05 o
   4   4  15      544.42      530.87      7.52 o
   6   4  15        4.63        4.03      5.56 o
   8   4  15       89.47       76.84      5.92 o
  10   4  15        3.87        6.86      4.97 o
  12   4  15       79.15       84.40      7.45 o
 -11   5  15        0.76       13.96      4.62 o
  -9   5  15        0.06        0.05      5.77 o
  -7   5  15      763.44      751.65     71.14 o
  -5   5  15      143.52      151.67     31.37 o
  -3   5  15        8.83       -0.95     13.68 o
  -1   5  15        0.16        7.55      6.04 o
   1   5  15        2.32       10.15      5.89 o
   3   5  15       52.24       83.91     22.01 o
   5   5  15      957.95     1102.71     23.18 o
   7   5  15       48.97       75.47      6.88 o
   9   5  15       44.58       58.78      7.00 o
  -8   6  15      211.36      190.24     14.57 o
  -6   6  15       14.28       20.20      7.19 o
  -4   6  15       12.97       12.89     13.51 o
  -2   6  15       18.44       41.97      9.38 o
   0   6  15       79.15       89.60     14.63 o
   2   6  15       12.34       11.67      5.53 o
   4   6  15     1494.14     1428.37     62.38 o
   6   6  15       30.59       25.56      7.79 o
 -16   0  16       19.60       13.91      5.75 o
 -14   0  16       64.60       82.50      6.17 o
 -12   0  16       47.90       63.73     10.21 o
 -10   0  16       64.41       79.36      5.85 o
  -8   0  16      385.19      378.40     11.87 o
  -6   0  16       77.24       42.22      6.16 o
  -4   0  16     1082.90     1187.68     19.87 o
  -2   0  16     1846.85     1908.55     37.62 o
   0   0  16      395.22      374.61     16.14 o
   2   0  16     9670.22     9632.30     23.12 o
   4   0  16      360.14      322.96      7.81 o
   6   0  16        2.47       -4.90      6.74 o
   8   0  16    21843.74    21382.90    104.08 o
  10   0  16       80.92       80.85      6.95 o
  12   0  16      412.36      440.02     30.27 o
  14   0  16      701.25      708.16     36.56 o
 -15   1  16      239.06      214.74     10.71 o
 -13   1  16       68.61       81.97      4.56 o
 -11   1  16      697.97      709.96     15.54 o
  -9   1  16      155.91      176.46     10.10 o
  -7   1  16      112.76      111.36      4.88 o
  -5   1  16       87.95      104.26      4.46 o
  -3   1  16       89.95       89.30      6.81 o
  -1   1  16        8.14       -2.75      4.61 o
   1   1  16     4073.72     4185.00     55.53 o
   3   1  16       29.50       31.80      5.43 o
   5   1  16       59.04       76.52      4.94 o
   7   1  16     1602.98     1568.49     16.31 o
   9   1  16      555.96      545.85     11.44 o
  11   1  16       45.12       34.67      5.26 o
  13   1  16        4.28       21.24      8.91 o
  15   1  16       84.29       91.08      5.41 o
 -14   2  16       95.55      110.46      7.17 o
 -12   2  16        6.55       11.06      4.12 o
 -10   2  16      173.80      190.66      8.02 o
  -8   2  16       48.65       58.60      4.34 o
  -6   2  16      111.73      131.39      4.29 o
  -4   2  16      613.37      604.83     19.50 o
  -2   2  16      921.79      952.68     16.12 o
   0   2  16       44.88       67.79      4.47 o
   2   2  16       71.20       73.60      6.12 o
   4   2  16      445.40      460.24      6.85 o
   6   2  16        3.31        8.98     11.95 o
   8   2  16      555.23      501.65     12.80 o
  10   2  16        7.95       13.18      8.45 o
  12   2  16        4.80       16.48      5.87 o
  14   2  16      105.28      118.64      9.55 o
 -13   3  16       51.31       59.72      4.81 o
 -11   3  16       62.86       87.54      8.37 o
  -9   3  16      149.14      148.82      4.07 o
  -7   3  16      748.65      745.72     11.69 o
  -5   3  16       16.14       16.13      5.63 o
  -3   3  16       74.75       68.22      4.51 o
  -1   3  16        8.18        6.09      4.47 o
   1   3  16      397.98      398.93     10.99 o
   3   3  16      242.28      240.04     10.43 o
   5   3  16      343.96      355.59      9.92 o
   7   3  16        0.11        5.89      6.00 o
   9   3  16      106.50       91.35      7.29 o
  11   3  16       25.60       44.79     10.19 o
  13   3  16       90.22       89.10      8.97 o
 -12   4  16      571.78      543.10     21.29 o
 -10   4  16      111.49      122.80      7.50 o
  -8   4  16     1475.51     1410.39     50.70 o
  -6   4  16        8.54        5.24      4.98 o
  -4   4  16        0.05        0.34      5.31 o
  -2   4  16      390.57      441.81     30.40 o
   0   4  16      192.92      211.25     10.65 o
   2   4  16        0.83        0.58      5.03 o
   4   4  16      480.47      518.63      7.62 o
   6   4  16       17.28       10.41      5.19 o
   8   4  16       94.17       86.50      5.45 o
  10   4  16       14.33       35.42      5.84 o
  12   4  16      235.73      235.27      7.98 o
  -9   5  16        2.27       -2.91      5.38 o
  -7   5  16      256.77      255.37     44.64 o
  -5   5  16       40.34       29.91     12.44 o
  -3   5  16       17.77       34.13      6.01 o
  -1   5  16      323.01      332.62      8.99 o
   1   5  16      151.87      157.58      8.14 o
   3   5  16        0.02        7.53      9.55 o
   5   5  16      359.74      309.85      7.79 o
   7   5  16       89.55       80.39      8.31 o
   9   5  16       23.57       39.87     13.13 o
  -6   6  16       16.54       14.35      7.19 o
  -4   6  16        0.80       -4.18      7.20 o
  -2   6  16       28.02       38.86     12.01 o
   0   6  16        4.41        3.02      6.44 o
   2   6  16       59.15       59.48      5.22 o
   4   6  16      568.18      572.49     17.61 o
   6   6  16      290.30      258.98     23.61 o
 -15   1  17        3.26       10.56      5.89 o
 -13   1  17      127.38      110.98      4.91 o
 -11   1  17        0.19        1.46      4.08 o
  -9   1  17       20.80       31.04      5.26 o
  -7   1  17       35.73       49.50      6.33 o
  -5   1  17      215.75      233.31      4.93 o
  -3   1  17      272.09      295.48      5.30 o
  -1   1  17      275.06      283.25      4.88 o
   1   1  17      412.15      421.91      9.42 o
   3   1  17       48.96       57.85      5.49 o
   5   1  17       22.37       23.46      5.28 o
   7   1  17     2160.88     2055.87     29.95 o
   9   1  17      437.28      389.99     10.05 o
  11   1  17       48.48       64.76     11.25 o
  13   1  17       32.68       63.80      6.47 o
  15   1  17      335.84      356.25     24.43 o
 -14   2  17       72.45       71.13      7.00 o
 -12   2  17       20.94       30.37      7.34 o
 -10   2  17     1414.88     1431.71     22.57 o
  -8   2  17       21.47       17.58      4.70 o
  -6   2  17      117.85      132.51      4.20 o
  -4   2  17     2671.29     2809.93     55.97 o
  -2   2  17       56.97       66.85      5.11 o
   0   2  17      741.95      707.80     12.25 o
   2   2  17        6.96       21.86      9.31 o
   4   2  17        1.21       17.31      4.72 o
   6   2  17        6.93       11.96      5.68 o
   8   2  17      134.72      119.64      9.26 o
  10   2  17      554.62      550.67     10.80 o
  12   2  17        0.44        7.72     10.38 o
  14   2  17        6.97       21.97     10.36 o
 -13   3  17      203.20      186.94      4.81 o
 -11   3  17       32.51       41.67      5.99 o
  -9   3  17       17.94       24.47      4.80 o
  -7   3  17      612.73      524.11     18.35 o
  -5   3  17      195.44      173.08      6.56 o
  -3   3  17     1171.45     1229.52     31.24 o
  -1   3  17     1526.00     1462.56     50.89 o
   1   3  17      174.92      174.51      5.20 o
   3   3  17       39.43       35.76      5.17 o
   5   3  17      128.03      139.90      5.45 o
   7   3  17       33.00       21.12      6.42 o
   9   3  17      206.29      209.24     17.75 o
  11   3  17      134.32      114.57      5.10 o
  13   3  17      340.78      364.68      6.99 o
 -12   4  17        2.15        9.02      4.89 o
 -10   4  17        1.38       15.89      5.02 o
  -8   4  17      577.68      566.81     25.49 o
  -6   4  17      258.32      246.77     11.02 o
  -4   4  17        0.00        3.73      7.39 o
  -2   4  17      487.78      534.08      6.94 o
   0   4  17        6.86       20.88      5.49 o
   2   4  17      156.92      155.64      6.37 o
   4   4  17      236.36      237.12      7.81 o
   6   4  17       34.27       42.58      5.44 o
   8   4  17       44.53       44.85      4.56 o
  10   4  17        1.43       26.53     11.97 o
  12   4  17      184.12      207.94     11.44 o
  -9   5  17       35.04       64.64     15.27 o
  -7   5  17      141.61      155.06     20.30 o
  -5   5  17      124.75      112.27      8.35 o
  -3   5  17       97.74      101.91      6.03 o
  -1   5  17      406.98      443.76     23.18 o
   1   5  17      222.48      215.38     10.74 o
   3   5  17      113.51      113.17      9.29 o
   5   5  17     2881.79     2923.47     60.19 o
   7   5  17        0.64        6.06      6.02 o
   9   5  17       19.49       35.72      5.84 o
  -6   6  17       60.63       67.24      7.46 o
  -4   6  17       21.47       23.39      8.75 o
  -2   6  17       11.58       30.61     10.14 o
   0   6  17       97.84       86.52      7.49 o
   2   6  17       23.80       22.93      7.20 o
   4   6  17        2.46        3.14      5.13 o
   6   6  17      569.55      539.20     41.90 o
 -14   0  18        2.35       -7.00      7.00 o
 -12   0  18       29.86       40.85     16.85 o
 -10   0  18      122.49      123.67     13.29 o
  -8   0  18      375.72      357.11     22.25 o
  -6   0  18      373.25      434.59      7.96 o
  -4   0  18     2775.84     2881.23     22.06 o
  -2   0  18      150.66      132.15      8.17 o
   0   0  18      374.80      404.97      7.21 o
   2   0  18     1006.29     1039.23     10.99 o
   4   0  18       73.44       93.54     14.15 o
   6   0  18      249.07      230.06      8.84 o
   8   0  18     1696.91     1637.72     50.18 o
  10   0  18      110.13      122.30      9.08 o
  12   0  18       72.30      103.41     24.49 o
  14   0  18      906.00      879.73     31.48 o
 -15   1  18        0.64        6.64      8.77 o
 -13   1  18       16.23       18.82      4.29 o
 -11   1  18      276.37      307.34      5.44 o
  -9   1  18        0.00        1.56      3.87 o
  -7   1  18       41.97       33.82      6.23 o
  -5   1  18      320.69      381.19     10.51 o
  -3   1  18       21.99       37.02      4.17 o
  -1   1  18      115.05      117.47      4.88 o
   1   1  18      222.79      248.62      6.42 o
   3   1  18      107.16      123.99      6.14 o
   5   1  18      197.05      199.39      5.36 o
   7   1  18      125.51      124.91      6.53 o
   9   1  18      875.87      887.64     18.55 o
  11   1  18        0.83        2.17      5.69 o
  13   1  18        0.28       20.94      8.67 o
 -14   2  18        0.48       11.26      4.23 o
 -12   2  18        0.00        9.21      6.01 o
 -10   2  18      814.46      831.48     24.09 o
  -8   2  18        9.96       13.38      5.61 o
  -6   2  18      218.61      200.56      6.42 o
  -4   2  18     4878.70     5011.44     54.00 o
  -2   2  18     1010.41     1085.46     11.05 o
   0   2  18     3881.15     3902.26     48.63 o
   2   2  18       37.47       46.14      5.42 o
   4   2  18      334.53      317.25      5.91 o
   6   2  18      762.47      701.63      6.55 o
   8   2  18       14.85       14.91      6.12 o
  10   2  18      202.59      205.00      9.61 o
  12   2  18       66.45       73.40     10.91 o
  14   2  18      242.71      257.87     19.23 o
 -13   3  18       11.87       16.77      6.11 o
 -11   3  18       16.11       19.59      7.85 o
  -9   3  18        2.68       -4.46      4.64 o
  -7   3  18      892.20      885.23     11.03 o
  -5   3  18        9.89       29.66     13.80 o
  -3   3  18     1421.27     1496.39     40.11 o
  -1   3  18     6923.37     7134.52    189.82 o
   1   3  18      314.44      304.42      6.25 o
   3   3  18      192.10      196.43      5.90 o
   5   3  18       62.00       34.24      8.76 o
   7   3  18      161.67      151.51      6.33 o
   9   3  18       16.15       14.82      5.17 o
  11   3  18        3.53       12.25      4.53 o
  13   3  18      143.00      164.02      6.57 o
 -12   4  18       31.67       36.79      5.11 o
 -10   4  18        0.09       13.05      6.95 o
  -8   4  18      466.82      438.79     20.71 o
  -6   4  18       15.07       33.82      8.22 o
  -4   4  18       67.12       83.13      6.93 o
  -2   4  18      566.36      554.63     20.96 o
   0   4  18       16.88       43.48      7.91 o
   2   4  18       35.59       43.89     11.67 o
   4   4  18      441.15      476.00      7.72 o
   6   4  18       68.70       68.66      4.94 o
   8   4  18       45.20       72.01      5.40 o
  10   4  18      143.65      161.25      5.86 o
  -9   5  18      138.25      121.62      6.66 o
  -7   5  18        3.28        9.57      8.47 o
  -5   5  18       23.38       20.95      9.71 o
  -3   5  18      171.27      174.39      5.79 o
  -1   5  18      729.97      734.85     36.44 o
   1   5  18       26.00       23.40      5.94 o
   3   5  18       13.72       15.36      5.50 o
   5   5  18      484.77      512.87     18.34 o
   7   5  18       38.54       35.14      6.77 o
   9   5  18       15.60       50.71      8.51 o
  -6   6  18        1.79       30.97     13.21 o
  -4   6  18       34.86       28.63      9.12 o
  -2   6  18        0.01       10.06     10.00 o
   0   6  18        1.57        0.40      5.03 o
   2   6  18        1.20        9.02     13.29 o
   4   6  18       11.04       20.94      7.48 o
 -15   1  19        2.34       17.92      5.74 o
 -13   1  19      257.00      237.62     10.67 o
 -11   1  19     1237.06     1231.19     29.89 o
  -9   1  19        0.21       -2.55      6.86 o
  -7   1  19       65.91       63.27      5.07 o
  -5   1  19     1343.44     1414.37     39.53 o
  -3   1  19      375.96      349.48      6.96 o
  -1   1  19        0.40        5.20      4.20 o
   1   1  19      846.65      842.75     19.87 o
   3   1  19      144.02      139.57      9.27 o
   5   1  19       92.28       93.51      7.77 o
   7   1  19        8.56       14.82     12.67 o
   9   1  19      457.80      451.01     14.24 o
  11   1  19      192.20      201.83      5.54 o
  13   1  19        2.94       24.31      5.43 o
 -14   2  19        7.92       20.65      8.15 o
 -12   2  19       31.26       28.89      8.81 o
 -10   2  19        5.37        8.30      5.49 o
  -8   2  19       66.28       70.26      4.80 o
  -6   2  19        1.45       33.58      5.73 o
  -4   2  19     2989.83     3033.26     75.74 o
  -2   2  19       15.87       25.05      4.10 o
   0   2  19     1076.95     1060.06     22.54 o
   2   2  19     1254.51     1272.55     18.25 o
   4   2  19        9.34       -1.28      6.84 o
   6   2  19      787.87      642.28     21.73 o
   8   2  19        2.39       -3.25      6.70 o
  10   2  19       27.55       47.46      5.70 o
  12   2  19      546.75      562.01      8.82 o
 -13   3  19      245.03      220.18      5.52 o
 -11   3  19       28.54       39.93      9.67 o
  -9   3  19       44.52       37.46      4.16 o
  -7   3  19      143.08      151.05      5.55 o
  -5   3  19       29.08       29.34      9.20 o
  -3   3  19     2037.08     2118.71     51.55 o
  -1   3  19     1880.65     1903.24     70.78 o
   1   3  19      153.94      149.12      4.66 o
   3   3  19     2058.21     2127.61     24.52 o
   5   3  19        6.60       -3.46      5.16 o
   7   3  19      210.35      198.43     10.75 o
   9   3  19       60.59       62.98      9.88 o
  11   3  19      316.00      330.92      9.76 o
  13   3  19        8.59       20.38      9.14 o
 -10   4  19        1.77        0.18      5.19 o
  -8   4  19       10.36       22.17     17.93 o
  -6   4  19       82.70       88.94     12.59 o
  -4   4  19        5.48        8.76      5.48 o
  -2   4  19      348.85      349.30      7.84 o
   0   4  19      163.23      187.95      6.10 o
   2   4  19       51.93       64.20      6.78 o
   4   4  19      221.52      208.11      6.50 o
   6   4  19       38.33       38.78      5.55 o
   8   4  19       16.26       37.15      7.79 o
  10   4  19        2.36       16.42      5.10 o
  -9   5  19      396.71      371.75     40.60 o
  -7   5  19       14.31       44.02      9.78 o
  -5   5  19        0.02       29.54      8.29 o
  -3   5  19       52.43       48.54      6.88 o
  -1   5  19       96.62       73.71      5.40 o
   1   5  19        5.73        6.98      9.96 o
   3   5  19        0.24        6.69      5.82 o
   5   5  19      631.74      650.18     30.02 o
   7   5  19       24.88       17.46      8.44 o
   9   5  19       58.57       44.60      6.97 o
  -4   6  19      105.51       71.01     14.43 o
  -2   6  19        4.78       14.59     13.61 o
   0   6  19        0.06       17.55      5.54 o
   2   6  19       38.01       60.67      7.67 o
   4   6  19       16.91       26.04      7.48 o
 -14   0  20      130.44      101.87      8.61 o
 -12   0  20     4732.62     4598.82    186.25 o
 -10   0  20     1315.40     1332.25     52.39 o
  -8   0  20       98.72      110.48      9.66 o
  -6   0  20     1549.35     1733.18    112.53 o
  -4   0  20     1407.10     1518.26     29.38 o
  -2   0  20       33.78       45.16      5.27 o
   0   0  20     1182.31     1172.84      9.45 o
   2   0  20     1244.44     1170.19     86.08 o
   4   0  20        1.26        2.93     14.08 o
   6   0  20        0.89       -5.21      6.82 o
   8   0  20     4372.50     4399.87     15.74 o
  10   0  20        1.31       -6.91      6.91 o
  12   0  20      358.62      336.34     34.13 o
  14   0  20       53.35       29.44     15.38 o
 -13   1  20      915.79      846.09     30.40 o
 -11   1  20      213.66      212.40      7.94 o
  -9   1  20       42.44       47.44      4.10 o
  -7   1  20        1.13        2.01      4.62 o
  -5   1  20      130.41      134.73      6.59 o
  -3   1  20      181.79      202.23      6.49 o
  -1   1  20      639.80      646.99     13.32 o
   1   1  20       78.90       70.53      7.96 o
   3   1  20        9.33       17.16      5.16 o
   5   1  20      273.01      272.62     14.69 o
   7   1  20      184.52      189.00      8.33 o
   9   1  20      895.19      870.48      7.00 o
  11   1  20       37.04       48.40      4.72 o
  13   1  20       43.28       41.27      4.81 o
 -14   2  20       55.98       51.30      5.02 o
 -12   2  20       83.72       94.29      9.40 o
 -10   2  20       37.18       38.46      4.79 o
  -8   2  20       70.98       72.96      7.46 o
  -6   2  20       34.35       33.84      5.70 o
  -4   2  20       91.72      106.76      6.16 o
  -2   2  20      181.86      185.30      4.46 o
   0   2  20        1.18       -2.49      6.70 o
   2   2  20       51.55       56.73      5.35 o
   4   2  20       43.01       30.30      4.71 o
   6   2  20      339.00      311.71      6.81 o
   8   2  20      554.04      565.99      6.30 o
  10   2  20       89.78      108.32      4.56 o
  12   2  20      504.73      591.26      7.13 o
 -13   3  20       83.91       60.89      4.88 o
 -11   3  20        0.00       21.54      6.20 o
  -9   3  20       48.62       61.83      5.79 o
  -7   3  20       91.29       75.04      8.90 o
  -5   3  20      120.12      130.35      6.64 o
  -3   3  20       27.92       43.82      6.87 o
  -1   3  20       46.69       59.79      9.37 o
   1   3  20      387.28      404.30     10.43 o
   3   3  20      903.61      882.35     18.38 o
   5   3  20      536.54      486.85      9.24 o
   7   3  20      331.27      347.06      6.23 o
   9   3  20      650.70      631.55     12.11 o
  11   3  20      237.97      234.67     10.60 o
 -10   4  20       12.07       27.89      6.44 o
  -8   4  20       66.69       79.03      6.49 o
  -6   4  20      187.42      156.02      8.88 o
  -4   4  20        3.25        1.77      6.92 o
  -2   4  20      513.20      505.33     20.23 o
   0   4  20      513.34      537.84     25.99 o
   2   4  20       29.80       37.91      5.83 o
   4   4  20       90.81      110.92      6.19 o
   6   4  20       97.85      104.59      5.46 o
   8   4  20        7.90       18.81      5.07 o
  10   4  20       38.93       35.87      5.27 o
  -7   5  20        2.85       -2.09      7.08 o
  -5   5  20       19.94       22.80      8.43 o
  -3   5  20      150.90      174.16     16.94 o
  -1   5  20       32.33       45.72      7.10 o
   1   5  20        7.99        2.26      6.26 o
   3   5  20      336.42      346.50     10.83 o
   5   5  20       50.30       79.72     25.82 o
   7   5  20        0.03       11.41      6.10 o
  -4   6  20        0.02       15.76      7.43 o
  -2   6  20      173.49      134.61     15.67 o
   0   6  20        0.54       13.39      6.19 o
   2   6  20       14.47       -4.76     11.05 o
 -13   1  21      410.93      372.68     12.60 o
 -11   1  21       19.15       12.02      6.16 o
  -9   1  21       34.36       49.90      8.89 o
  -7   1  21      148.06      180.70      8.81 o
  -5   1  21      871.55      921.21      7.47 o
  -3   1  21       14.56       15.56      4.75 o
  -1   1  21       48.35       62.26      5.89 o
   1   1  21       25.21       24.97      5.27 o
   3   1  21      565.28      564.08     11.35 o
   5   1  21      123.11      152.34     12.70 o
   7   1  21      104.49      106.47      5.28 o
   9   1  21       51.76       57.88     14.65 o
  11   1  21      117.11      143.96      4.93 o
  13   1  21       29.88       41.83      5.21 o
 -12   2  21       12.88       17.15      7.29 o
 -10   2  21       35.11       35.37      4.30 o
  -8   2  21       14.39       33.27      8.40 o
  -6   2  21        7.34       12.85      5.05 o
  -4   2  21       28.76       32.12      4.48 o
  -2   2  21     1023.94     1066.26      9.29 o
   0   2  21      362.29      376.49     11.47 o
   2   2  21      305.52      314.65      8.61 o
   4   2  21      293.39      291.93      6.97 o
   6   2  21       18.48       22.02      5.22 o
   8   2  21       34.49       35.89      6.25 o
  10   2  21      125.03      146.28      8.27 o
  12   2  21      122.13      119.83      5.01 o
 -11   3  21        1.82        0.97      4.10 o
  -9   3  21       40.70       49.03      8.64 o
  -7   3  21      139.35      140.28     13.60 o
  -5   3  21      128.63      121.92      5.82 o
  -3   3  21      495.16      516.38     22.61 o
  -1   3  21      270.37      281.93     10.01 o
   1   3  21      328.95      323.57      9.79 o
   3   3  21        3.11       -1.85      7.01 o
   5   3  21       54.14       56.02      5.13 o
   7   3  21       54.71       39.76      5.28 o
   9   3  21       79.80       73.69     10.73 o
  11   3  21       87.59      108.46      8.59 o
 -10   4  21       28.12       20.12      5.42 o
  -8   4  21        5.36       11.16      5.83 o
  -6   4  21        3.66       19.93      9.41 o
  -4   4  21       44.00       71.89     11.11 o
  -2   4  21       29.05       34.15      5.52 o
   0   4  21       15.11       16.45      6.40 o
   2   4  21       18.64       17.49      4.68 o
   4   4  21       85.21      109.81      6.03 o
   6   4  21       10.61       19.08      9.31 o
   8   4  21        2.53       10.41      4.96 o
  10   4  21      304.74      280.61     17.24 o
  -7   5  21      307.28      265.25     57.98 o
  -5   5  21        6.07       -5.68     13.85 o
  -3   5  21        9.99       -2.59      7.45 o
  -1   5  21      133.74      132.86     17.33 o
   1   5  21        1.04        8.45      4.73 o
   3   5  21     1428.53     1475.44     99.56 o
   5   5  21       28.22       20.54      8.57 o
   7   5  21        2.31        9.95      6.33 o
  -2   6  21       54.36       47.70      6.62 o
   0   6  21        2.77        9.26      6.37 o
 -14   0  22      171.48      156.13      7.94 o
 -12   0  22      160.24      159.41     15.30 o
 -10   0  22      213.34      211.63      8.86 o
  -8   0  22       40.84       53.52      9.02 o
  -6   0  22      669.51      772.62     21.87 o
  -4   0  22      150.74      177.85     10.85 o
  -2   0  22       29.17       50.63      8.03 o
   0   0  22     6703.41     7152.45    150.09 o
   2   0  22       53.01       70.89      8.31 o
   4   0  22       21.57       26.66     15.97 o
   6   0  22     6354.12     6538.91     34.78 o
   8   0  22      159.12      161.28      7.07 o
  10   0  22       27.76       39.49     12.36 o
  12   0  22       10.07       16.20      8.55 o
 -13   1  22        2.34       18.80      7.48 o
 -11   1  22      270.00      227.90     13.10 o
  -9   1  22       59.54       60.06      4.22 o
  -7   1  22       81.27       97.89     12.42 o
  -5   1  22      304.88      337.61      7.39 o
  -3   1  22      157.95      165.98      6.38 o
  -1   1  22      115.40      128.11      4.05 o
   1   1  22      843.25      879.93     14.72 o
   3   1  22      114.88      126.68     10.11 o
   5   1  22        6.48       15.53      4.59 o
   7   1  22     4041.58     4155.16     40.45 o
   9   1  22       31.19       52.57      5.30 o
  11   1  22       24.12       41.59      6.13 o
  13   1  22       93.75       98.36      5.13 o
 -12   2  22      102.09       94.84      6.48 o
 -10   2  22       18.02       15.64      4.01 o
  -8   2  22        7.61        9.78      5.11 o
  -6   2  22        0.05       -5.70      5.70 o
  -4   2  22       83.60       91.27      6.31 o
  -2   2  22        8.23       11.39      9.11 o
   0   2  22      962.24      981.31     21.97 o
   2   2  22        3.67        7.02      6.09 o
   4   2  22       16.24       24.12      4.52 o
   6   2  22      180.32      163.53      8.75 o
   8   2  22       48.46       68.69     12.12 o
  10   2  22        0.55        8.59      5.59 o
  12   2  22       38.71       60.38      9.67 o
 -11   3  22       26.58       31.62      4.82 o
  -9   3  22      543.90      495.74     23.99 o
  -7   3  22        3.40        7.90      7.73 o
  -5   3  22       54.56       52.15      4.88 o
  -3   3  22      201.97      228.10     10.42 o
  -1   3  22      179.42      168.46      5.80 o
   1   3  22       41.29       53.69      8.33 o
   3   3  22       37.45       63.35      8.57 o
   5   3  22       10.63       14.61      5.69 o
   7   3  22       33.49       31.57      5.63 o
   9   3  22       10.87       18.03      5.96 o
  11   3  22       19.37       14.60      4.88 o
 -10   4  22      156.96      121.82      7.15 o
  -8   4  22       12.62       15.23      7.98 o
  -6   4  22      106.76      120.63     15.37 o
  -4   4  22        0.01       -1.64      4.56 o
  -2   4  22        9.60        9.46      4.61 o
   0   4  22       55.89       73.64      9.96 o
   2   4  22       12.17        4.08      5.05 o
   4   4  22       52.65       75.07      5.76 o
   6   4  22       23.66       14.42      4.71 o
   8   4  22        2.81        7.31      5.06 o
  -7   5  22       16.22       45.76      9.01 o
  -5   5  22        4.91        5.24      7.05 o
  -3   5  22      341.71      352.79     30.99 o
  -1   5  22       72.89       75.53      6.20 o
   1   5  22        8.16       33.58      9.84 o
   3   5  22       48.29       78.62      8.36 o
   5   5  22        5.39       -9.69     16.40 o
   7   5  22        4.21       10.36      5.67 o
 -13   1  23        7.70       16.55      5.68 o
 -11   1  23      363.35      329.37     21.68 o
  -9   1  23       66.35       93.36     12.62 o
  -7   1  23       10.05       15.01      5.13 o
  -5   1  23      350.92      358.04     10.39 o
  -3   1  23       74.14       86.23      4.89 o
  -1   1  23      353.31      360.98      7.20 o
   1   1  23       60.16       70.37      3.86 o
   3   1  23       16.27       25.65      6.32 o
   5   1  23      220.79      216.15      8.01 o
   7   1  23     1371.94     1392.63     17.84 o
   9   1  23      194.02      201.73      7.69 o
  11   1  23        3.29       -5.50     14.60 o
 -12   2  23      160.41      114.49      5.67 o
 -10   2  23       16.23       25.54      4.57 o
  -8   2  23      379.10      369.29     11.26 o
  -6   2  23      353.07      357.69     30.26 o
  -4   2  23       10.34       53.94     18.21 o
  -2   2  23     1399.55     1403.28     35.05 o
   0   2  23       46.86       48.22      4.75 o
   2   2  23        0.37       -5.80      6.70 o
   4   2  23        2.29        2.98      5.68 o
   6   2  23      100.18       82.83      5.78 o
   8   2  23      223.25      214.57     15.56 o
  10   2  23        0.29       14.29      7.66 o
  12   2  23      214.86      228.08     12.98 o
 -11   3  23      232.68      170.31     15.52 o
  -9   3  23      323.14      330.55     28.71 o
  -7   3  23      223.75      194.26      8.89 o
  -5   3  23      377.66      391.13     11.00 o
  -3   3  23       59.91       63.54      4.93 o
  -1   3  23       47.82       62.30     10.01 o
   1   3  23       76.11       83.86      4.29 o
   3   3  23        0.00       -3.30      5.31 o
   5   3  23        9.07       13.96      9.10 o
   7   3  23       32.27       35.75      4.51 o
   9   3  23      472.66      524.81     27.25 o
  11   3  23        7.34       19.99      5.74 o
 -10   4  23        2.61       10.15     16.22 o
  -8   4  23        0.01        7.00      5.41 o
  -6   4  23       26.14       28.94      5.22 o
  -4   4  23       65.39       78.04     11.66 o
  -2   4  23       72.67       79.14      8.13 o
   0   4  23       77.15      108.71     18.77 o
   2   4  23        1.33        4.68      6.15 o
   4   4  23      414.64      443.74     10.29 o
   6   4  23       48.88       54.96      5.30 o
   8   4  23        4.32       -8.43      8.43 o
  -5   5  23        3.98        4.59      9.51 o
  -3   5  23      159.09      175.93     17.33 o
  -1   5  23        8.24       10.24      5.58 o
   1   5  23       16.14       11.14      7.38 o
   3   5  23      932.19      947.46     32.57 o
   5   5  23        4.80        6.64      7.28 o
 -12   0  24       53.30       48.30     14.87 o
 -10   0  24       17.80       31.16     14.97 o
  -8   0  24       66.02       70.66      6.83 o
  -6   0  24      179.03      177.41     25.89 o
  -4   0  24      146.08      164.92     20.15 o
  -2   0  24       15.30       18.61      8.37 o
   0   0  24      495.63      540.54     22.53 o
   2   0  24      356.81      387.25     30.45 o
   4   0  24      297.50      285.73     15.14 o
   6   0  24     1374.01     1420.69     52.62 o
   8   0  24      725.06      734.11     46.49 o
  10   0  24       65.96       78.99     14.29 o
  12   0  24      236.39      194.15     10.99 o
 -13   1  24       10.64       29.43     11.10 o
 -11   1  24       23.64       36.57     11.31 o
  -9   1  24        7.46        6.64      7.29 o
  -7   1  24        4.53       10.19      8.43 o
  -5   1  24      213.47      210.15      7.19 o
  -3   1  24        4.06       15.38      7.02 o
  -1   1  24      943.66      985.01     19.02 o
   1   1  24       65.52       73.03      3.69 o
   3   1  24       11.88       31.43      5.67 o
   5   1  24      157.47      148.38      7.39 o
   7   1  24      658.58      647.79     11.18 o
   9   1  24        5.49       18.77      4.75 o
  11   1  24        0.21        8.68      5.67 o
 -12   2  24      247.77      184.59     14.15 o
 -10   2  24       75.30       48.81      4.87 o
  -8   2  24      399.53      379.72     21.90 o
  -6   2  24      371.63      382.55     13.33 o
  -4   2  24      223.37      226.57     11.58 o
  -2   2  24     2471.51     2563.47     76.21 o
   0   2  24      520.23      557.37      8.37 o
   2   2  24       80.33       92.75      4.43 o
   4   2  24       56.14       61.42      6.98 o
   6   2  24      274.55      291.33     13.65 o
   8   2  24       20.93       26.77      5.26 o
  10   2  24        0.03       -7.07      7.53 o
 -11   3  24      126.84      111.62     17.36 o
  -9   3  24      495.72      419.85     29.40 o
  -7   3  24        0.89       -0.11      5.90 o
  -5   3  24     1736.02     1692.22     49.11 o
  -3   3  24     2476.25     2350.57     92.12 o
  -1   3  24       46.26       45.95      9.76 o
   1   3  24      261.09      266.17      9.57 o
   3   3  24       16.90       32.40      5.71 o
   5   3  24        3.73        9.59      5.13 o
   7   3  24        0.21       -0.05      6.21 o
   9   3  24       40.71       46.50      9.02 o
  -8   4  24       33.75       51.04      9.54 o
  -6   4  24       47.33       45.80      5.36 o
  -4   4  24      558.45      494.42     19.11 o
  -2   4  24      473.84      510.26     30.94 o
   0   4  24       24.51       35.93      5.88 o
   2   4  24      232.90      245.49     16.07 o
   4   4  24       15.72       23.82      4.46 o
   6   4  24       17.16       21.51      5.38 o
   8   4  24      134.01      163.51     11.56 o
  -5   5  24      109.22       79.90     22.87 o
  -3   5  24      103.54       90.52     12.34 o
  -1   5  24      105.85       94.01     15.08 o
   1   5  24        1.21        4.62      7.14 o
   3   5  24      487.65      460.52     56.64 o
   5   5  24        2.71        6.46      7.74 o
 -11   1  25      200.91      166.22      8.85 o
  -9   1  25        0.25       -0.01      5.93 o
  -7   1  25        5.52       22.78      8.35 o
  -5   1  25       36.10       38.44      4.40 o
  -3   1  25        2.14       12.25      8.85 o
  -1   1  25      259.77      283.01      6.45 o
   1   1  25       37.77       46.27      7.54 o
   3   1  25        1.67       -7.09      7.09 o
   5   1  25      426.03      426.72      6.52 o
   7   1  25      125.50      111.16      7.59 o
   9   1  25       69.04       64.23      5.60 o
  11   1  25        5.78        8.51      4.76 o
 -10   2  25       75.74       55.51      5.28 o
  -8   2  25        8.94       22.58      7.84 o
  -6   2  25      419.68      396.14     27.31 o
  -4   2  25       45.85       73.78     10.39 o
  -2   2  25     1897.54     1985.56     49.76 o
   0   2  25      402.50      393.44     11.12 o
   2   2  25       82.60       95.88      5.25 o
   4   2  25      268.06      234.22      5.34 o
   6   2  25      195.55      184.26     15.84 o
   8   2  25       34.92       20.94      4.86 o
  10   2  25      486.01      480.06     29.68 o
  -9   3  25      138.34      115.82      7.69 o
  -7   3  25       24.97       14.22      7.07 o
  -5   3  25     1495.97     1466.62     68.53 o
  -3   3  25      296.05      294.43     17.89 o
  -1   3  25        0.27        1.29      5.72 o
   1   3  25      408.64      402.51      8.02 o
   3   3  25       16.85       25.95      4.52 o
   5   3  25        3.31       17.88      6.64 o
   7   3  25       55.54       59.59      5.11 o
   9   3  25       21.03       23.75      6.26 o
  -8   4  25        1.54       10.50      9.65 o
  -6   4  25        0.31        7.01      5.79 o
  -4   4  25      578.79      516.36     28.47 o
  -2   4  25        5.47        6.50      4.70 o
   0   4  25        0.02        3.91      5.58 o
   2   4  25      472.68      479.74     20.83 o
   4   4  25      271.58      293.78      8.37 o
   6   4  25        7.40        7.35      5.30 o
  -3   5  25       69.89       47.97      6.05 o
  -1   5  25       23.23       36.25      7.27 o
   1   5  25       57.29       59.37      7.81 o
   3   5  25       71.64       63.73      6.71 o
 -12   0  26     1545.07     1139.23     78.47 o
 -10   0  26       13.78       21.54     12.49 o
  -8   0  26        1.86        2.37      9.43 o
  -6   0  26      519.46      529.96     48.61 o
  -4   0  26       39.25       55.69      9.77 o
  -2   0  26      627.47      655.54     20.68 o
   0   0  26      409.15      413.75     15.86 o
   2   0  26      140.12      148.19      5.48 o
   4   0  26      259.23      237.48     16.63 o
   6   0  26      146.64      156.67     11.28 o
   8   0  26       18.02       29.12      8.48 o
  10   0  26       57.11       63.32     12.67 o
 -11   1  26       62.13       50.83      7.61 o
  -9   1  26        0.30       10.45      5.33 o
  -7   1  26      191.39      208.83     16.69 o
  -5   1  26       94.06      105.52      6.87 o
  -3   1  26       22.63       32.02      4.68 o
  -1   1  26       38.55       38.73      3.71 o
   1   1  26      243.41      250.31      6.74 o
   3   1  26       18.67       14.12      6.27 o
   5   1  26      364.52      346.75     23.14 o
   7   1  26     1589.01     1566.00     57.04 o
   9   1  26       21.08       39.69      6.41 o
  11   1  26      688.13      641.19     27.80 o
 -10   2  26       11.13        1.43      6.88 o
  -8   2  26       14.58       19.90      9.92 o
  -6   2  26      503.81      490.26      9.92 o
  -4   2  26       51.98       47.68      4.15 o
  -2   2  26       30.45       31.55      4.67 o
   0   2  26      281.29      293.76      5.63 o
   2   2  26       40.95       52.57      4.47 o
   4   2  26      138.15      131.39     12.98 o
   6   2  26       45.41       60.48      7.00 o
   8   2  26      371.57      398.08     11.87 o
  10   2  26      184.04      202.39     18.79 o
  -9   3  26       76.08       48.82      5.77 o
  -7   3  26      225.45      225.35     18.85 o
  -5   3  26      137.82      129.14     14.10 o
  -3   3  26       45.47       62.82     11.41 o
  -1   3  26      309.64      330.99     14.35 o
   1   3  26      243.79      235.92      7.07 o
   3   3  26       25.06       28.15      5.06 o
   5   3  26       74.26       85.64      6.65 o
   7   3  26      170.49      137.32      9.26 o
   9   3  26       11.62       -5.76      5.76 o
  -6   4  26        1.62       13.44      6.83 o
  -4   4  26       76.22       61.86      4.83 o
  -2   4  26       36.57       26.51      5.45 o
   0   4  26        1.81       -4.59      7.49 o
   2   4  26      852.50      829.05     41.73 o
   4   4  26        0.57       -5.09      5.09 o
   6   4  26       46.30       46.56      5.63 o
  -1   5  26       41.22       34.61      9.58 o
   1   5  26       47.83       67.48     13.60 o
 -11   1  27        1.23       -4.92      6.87 o
  -9   1  27        0.34        4.08     13.24 o
  -7   1  27      369.67      363.44     36.80 o
  -5   1  27       73.65       83.67      5.05 o
  -3   1  27       45.26       59.85      4.17 o
  -1   1  27       14.00       34.02      7.21 o
   1   1  27      122.02      125.41      7.12 o
   3   1  27       11.71       18.63     10.51 o
   5   1  27      118.47      128.62     17.31 o
   7   1  27        4.77        5.21      9.88 o
   9   1  27       25.81       35.17      5.54 o
 -10   2  27        1.26       16.57      5.83 o
  -8   2  27       23.00       23.28      4.97 o
  -6   2  27      118.07      112.66      9.32 o
  -4   2  27       55.69       73.84     10.95 o
  -2   2  27      213.36      242.71     10.36 o
   0   2  27      245.09      243.93     10.73 o
   2   2  27       12.87       12.14      3.91 o
   4   2  27      186.36      183.01      7.20 o
   6   2  27      247.04      226.00      5.37 o
   8   2  27        0.00        6.15      7.09 o
  10   2  27       49.59       68.98     12.43 o
  -9   3  27        0.23       11.50      6.43 o
  -7   3  27        0.31        3.83      5.60 o
  -5   3  27      194.82      179.48     11.99 o
  -3   3  27      402.70      371.15     11.46 o
  -1   3  27      160.94      161.89      6.36 o
   1   3  27       50.27       69.24      7.07 o
   3   3  27       39.85       33.61      5.02 o
   5   3  27       42.19       49.38      6.18 o
   7   3  27       59.03       57.07      6.51 o
  -6   4  27       30.46       31.87      7.15 o
  -4   4  27        4.11       -1.27      5.39 o
  -2   4  27       71.43      107.49     18.98 o
   0   4  27        9.89       -0.34     10.02 o
   2   4  27      352.83      372.49     18.88 o
   4   4  27        0.04        3.29      4.88 o
   6   4  27        0.03        7.27      6.96 o
 -10   0  28       81.72       62.84     12.77 o
  -8   0  28      277.09      283.44     59.65 o
  -6   0  28       10.29       37.46      8.46 o
  -4   0  28       37.38       53.59     11.41 o
  -2   0  28      912.62      934.92     23.95 o
   0   0  28        3.62        2.46      5.84 o
   2   0  28      104.46      118.95     17.47 o
   4   0  28      198.27      179.09     25.21 o
   6   0  28      239.25      259.43     24.95 o
   8   0  28      369.38      382.14     21.88 o
  10   0  28        7.75        4.88      7.33 o
  -9   1  28        0.32       -2.05      7.85 o
  -7   1  28      175.19      173.89      5.87 o
  -5   1  28       61.96       63.63      5.48 o
  -3   1  28        4.31        8.99      4.17 o
  -1   1  28     2051.10     2109.74     65.67 o
   1   1  28        6.78        9.83      4.13 o
   3   1  28        0.23       -0.79      5.43 o
   5   1  28     2092.02     2028.95     92.95 o
   7   1  28       74.66       63.07      5.53 o
   9   1  28        3.85        1.16      5.69 o
  -8   2  28        1.16       23.06      5.61 o
  -6   2  28       25.98       32.42      7.47 o
  -4   2  28        3.77        2.31      4.88 o
  -2   2  28      318.53      300.69      9.06 o
   0   2  28       10.16       15.29      4.00 o
   2   2  28       19.15       22.66      7.81 o
   4   2  28        1.39        5.77      8.36 o
   6   2  28      427.51      442.17     17.49 o
   8   2  28        8.66        3.45      6.28 o
  -7   3  28       22.63       30.92      5.64 o
  -5   3  28       36.40       32.93      6.63 o
  -3   3  28       27.33       47.06      8.65 o
  -1   3  28       82.77      109.18     11.76 o
   1   3  28       30.14       32.39      4.41 o
   3   3  28      164.30      183.65      5.54 o
   5   3  28        0.52        7.00      5.08 o
   7   3  28        7.44       19.24      5.80 o
  -4   4  28      224.21      189.73     15.65 o
  -2   4  28       59.17       52.03      5.59 o
   0   4  28        2.31       13.38      5.81 o
   2   4  28      269.02      257.59     14.10 o
   4   4  28        1.35       -3.72      7.44 o
  -9   1  29       54.42       59.28     10.85 o
  -7   1  29       64.85       72.60     11.08 o
  -5   1  29        0.53        7.42      5.75 o
  -3   1  29      340.34      345.26     11.45 o
  -1   1  29      223.63      215.98      8.49 o
   1   1  29       10.03       12.07      6.08 o
   3   1  29        1.59        3.42      4.27 o
   5   1  29      753.90      755.15     25.29 o
   7   1  29       29.87       19.92      7.06 o
   9   1  29        1.44        5.51      4.56 o
  -8   2  29      129.88       87.31      8.39 o
  -6   2  29       18.06       19.58      5.51 o
  -4   2  29      299.13      306.26     34.79 o
  -2   2  29       44.98       39.86      4.31 o
   0   2  29        0.82        6.30      5.35 o
   2   2  29        0.68        7.78      4.89 o
   4   2  29       22.59       26.25      7.72 o
   6   2  29     1208.84     1126.18     60.87 o
   8   2  29      142.78      135.15     15.72 o
  -7   3  29        4.40        2.78      6.82 o
  -5   3  29        3.63       -0.51      8.29 o
  -3   3  29      110.42      121.98      9.88 o
  -1   3  29       47.46       57.55     11.16 o
   1   3  29        0.24       -1.49      7.56 o
   3   3  29       40.57       62.02      8.10 o
   5   3  29       10.38        0.53      4.48 o
  -2   4  29        1.59       -6.89      7.73 o
   0   4  29        5.64        2.11     12.88 o
   2   4  29      252.69      206.42      7.72 o
  -8   0  30        2.68        5.64      9.51 o
  -6   0  30       21.29       18.78      7.20 o
  -4   0  30        1.06        8.82      6.66 o
  -2   0  30      595.76      609.18     43.65 o
   0   0  30       11.27       22.80      8.14 o
   2   0  30        3.14       23.78      5.97 o
   4   0  30      940.86      880.12    123.11 o
   6   0  30      206.08      194.89     22.02 o
   8   0  30        8.29        8.27     15.01 o
  -9   1  30       44.83       43.14     10.20 o
  -7   1  30       33.49       19.47      8.13 o
  -5   1  30       74.02       81.09      7.23 o
  -3   1  30     1332.07     1336.49     82.78 o
  -1   1  30      586.32      611.43     18.84 o
   1   1  30       32.88       32.94      5.11 o
   3   1  30        1.89        5.91      3.97 o
   5   1  30      168.03      170.70     10.89 o
   7   1  30       75.52       75.32      8.48 o
  -8   2  30       11.46       17.11      7.09 o
  -6   2  30       32.06       33.93      7.24 o
  -4   2  30      572.92      545.80     30.61 o
  -2   2  30      148.21      142.72      5.57 o
   0   2  30        1.38        9.28      4.32 o
   2   2  30       24.45       35.52      5.70 o
   4   2  30       93.98       88.20      5.29 o
   6   2  30      277.60      236.41      6.27 o
  -5   3  30      166.09      134.66     36.13 o
  -3   3  30       36.80       48.74      6.12 o
  -1   3  30       32.40       39.21      5.58 o
   1   3  30        5.79       12.04      4.29 o
   3   3  30        2.55       -0.79      5.29 o
   5   3  30       17.88       28.69      4.78 o
  -7   1  31        0.29       16.33      6.29 o
  -5   1  31       14.29       25.35      6.09 o
  -3   1  31      905.58      970.64     39.88 o
  -1   1  31        0.00       14.36      7.33 o
   1   1  31       85.05      101.19     11.65 o
   3   1  31      394.03      378.00     21.15 o
   5   1  31       77.44       76.96      6.30 o
   7   1  31      130.53      101.55      6.11 o
  -6   2  31       58.86       62.94     15.40 o
  -4   2  31      637.60      599.83     35.97 o
  -2   2  31       52.66       49.44      6.95 o
   0   2  31       20.39       18.38      4.50 o
   2   2  31       35.04       31.78      4.22 o
   4   2  31       16.69        7.04      5.65 o
   6   2  31      117.91      108.43     15.27 o
  -3   3  31       22.80       25.94      5.55 o
  -1   3  31       50.89       42.43      6.40 o
   1   3  31        2.82       -0.56      4.56 o
   3   3  31       38.52       38.42      6.01 o
  -6   0  32        2.21        4.05      9.09 o
  -4   0  32       41.01       52.91     11.07 o
  -2   0  32        1.55        8.55      6.01 o
   0   0  32       90.80       90.24     14.81 o
   2   0  32      114.89       99.69     16.51 o
   4   0  32      397.83      416.21     51.24 o
   6   0  32      249.71      211.05     19.57 o
  -7   1  32       19.22       13.60      6.60 o
  -5   1  32        9.54        8.59      7.94 o
  -3   1  32        1.37        1.99      6.20 o
  -1   1  32        9.49       13.10      6.76 o
   1   1  32        4.42        9.05      4.97 o
   3   1  32       58.23       55.96      7.46 o
   5   1  32      185.03      166.84     10.62 o
  -4   2  32       97.34      114.71     13.19 o
  -2   2  32      111.18       95.08      5.58 o
   0   2  32       36.66       36.48      5.14 o
   2   2  32       26.05       28.02      4.79 o
   4   2  32       63.94       62.37      4.45 o
  -1   3  32       53.98       46.21      8.87 o
   1   3  32       56.97       37.30     10.62 o
  -5   1  33       17.94        2.82      5.34 o
  -3   1  33        3.18       17.87      6.62 o
  -1   1  33       78.20       72.33      4.89 o
   1   1  33       33.49       40.71      6.78 o
   3   1  33      145.62      138.15     10.49 o
   5   1  33       81.23       79.47      6.80 o
  -4   2  33       16.09        5.68     13.67 o
  -2   2  33      443.16      344.10     20.93 o
   0   2  33       20.41       16.37      5.39 o
   2   2  33       38.88       23.71      5.42 o
  -4   0  34       12.31       -2.71      9.25 o
  -2   0  34      508.56      440.37     71.02 o
   0   0  34       13.80       17.58     10.73 o
   2   0  34        0.66       10.15      8.78 o
  -3   1  34      791.75      658.88     33.44 o
  -1   1  34       41.81       27.40      4.65 o
   1   1  34        1.63        7.08      4.82 o
   3   1  34      139.30      115.20      9.40 o
 
